# Supplementary material for: 4-(N-Propan-2-ylcarbamo­yl)pyridinium perchlorate
Source: Acta Crystallogr Sect E Struct Rep Online. 2010 May 26;66(Pt 6):o1473. doi: 10.1107/S1600536810019306 (PMC2979537; doi:10.1107/S1600536810019306)
Supplement: Supplementary file 2 [file e-66-o1473-Isup2.hkl]

# 
# h,k,l, Fc-squared, Fo-squared, sigma(Fo-squared) and status flag 
# 
data_I
_shelx_title ' b in P-1' 
_shelx_refln_list_code          4 
_shelx_F_calc_maximum       94.87 
_exptl_crystal_F_000       276.00 
_reflns_d_resolution_high  0.7693 
 
loop_ 
 _symmetry_equiv_pos_as_xyz 
 'x, y, z' 
 '-x, -y, -z' 
 
_cell_length_a     4.9342 
_cell_length_b     8.9726 
_cell_length_c    13.7147 
_cell_angle_alpha  93.046 
_cell_angle_beta   91.070 
_cell_angle_gamma 101.010 
 
_shelx_F_squared_multiplier     1.000 
 
loop_ 
 _refln_index_h 
 _refln_index_k 
 _refln_index_l 
 _refln_F_squared_calc 
 _refln_F_squared_meas 
 _refln_F_squared_sigma 
 _refln_observed_status 
   1   0   0       60.64       88.71      0.99 o 
   2   0   0      303.80      309.43      2.77 o 
   3   0   0        1.27        2.82      0.54 o 
   4   0   0        1.35        0.47      0.41 o 
   5   0   0       17.36       20.15      3.03 o 
   6   0   0       11.93       10.45      1.72 o 
  -6   1   0       23.71       20.64      2.07 o 
  -5   1   0        3.94        4.94      1.38 o 
  -4   1   0      131.51      143.98      5.21 o 
  -3   1   0      466.55      500.13      4.17 o 
  -2   1   0     3195.86     3121.28     15.72 o 
  -1   1   0      101.35      116.54      1.36 o 
   0   1   0      134.02       88.88      1.68 o 
   1   1   0      142.26      162.63      2.03 o 
   2   1   0      325.49      339.75      2.99 o 
   3   1   0      115.70      123.19      2.07 o 
   4   1   0      231.59      226.08      5.41 o 
   5   1   0       63.48       58.60      3.62 o 
   6   1   0       10.51        9.86      2.33 o 
  -6   2   0       11.36        9.51      2.56 o 
  -5   2   0        1.38        0.79      1.11 o 
  -4   2   0        0.08        3.69      1.35 o 
  -3   2   0      104.08      105.05      9.05 o 
  -2   2   0       32.81       42.86      0.90 o 
  -1   2   0      307.91      276.13      2.94 o 
   0   2   0     1566.30     1449.17     10.40 o 
   1   2   0      112.79      128.83      1.26 o 
   2   2   0        0.01        1.38      0.77 o 
   3   2   0       35.33       40.85      2.96 o 
   4   2   0       17.16       16.54      1.08 o 
   5   2   0        1.96        0.51      0.57 o 
  -6   3   0       10.89       15.37      2.40 o 
  -5   3   0        8.24        9.51      1.42 o 
  -4   3   0        4.29        5.14      1.38 o 
  -3   3   0      159.59      158.88      3.93 o 
  -2   3   0       98.58       93.02      1.68 o 
  -1   3   0      706.99      682.59      5.67 o 
   0   3   0     1588.51     1500.35     14.60 o 
   1   3   0       86.36       66.38      1.81 o 
   2   3   0       51.67       51.43      1.15 o 
   3   3   0       25.00       24.27      2.21 o 
   4   3   0       13.47       10.59      1.57 o 
   5   3   0       18.06       19.75      2.28 o 
  -6   4   0        0.01        0.49      1.44 o 
  -5   4   0        0.34        0.89      1.17 o 
  -4   4   0      782.08      844.93     15.73 o 
  -3   4   0      227.96      202.50      5.08 o 
  -2   4   0        2.03        1.18      0.59 o 
  -1   4   0       36.58       20.64      0.96 o 
   0   4   0       71.91       54.53      1.64 o 
   1   4   0       31.68       23.92      1.11 o 
   2   4   0      122.36      142.79      3.33 o 
   3   4   0      436.80      465.17     15.01 o 
   4   4   0      136.55      147.27      4.42 o 
   5   4   0        2.69        0.70      2.25 o 
  -6   5   0        8.24       10.23      1.86 o 
  -5   5   0        0.52        1.42      1.46 o 
  -4   5   0       64.63       70.76      3.36 o 
  -3   5   0      118.96      106.36      2.27 o 
  -2   5   0      449.23      467.98      9.16 o 
  -1   5   0       19.96       14.27      1.43 o 
   0   5   0       84.18       78.22      1.75 o 
   1   5   0       27.86       23.96      1.54 o 
   2   5   0        3.20        2.08      1.14 o 
   3   5   0        4.84        3.88      1.51 o 
   4   5   0        2.48        4.40      1.59 o 
   5   5   0        7.12        5.85      0.98 o 
  -6   6   0        4.81        6.66      1.90 o 
  -5   6   0        0.80        1.84      1.23 o 
  -4   6   0       35.20       27.59      2.49 o 
  -3   6   0       23.25       19.04      1.69 o 
  -2   6   0       14.68       11.48      1.66 o 
  -1   6   0      369.73      405.96      8.98 o 
   0   6   0       41.59       39.02      1.12 o 
   1   6   0       14.42       10.84      1.25 o 
   2   6   0      206.15      203.06      5.33 o 
   3   6   0       16.20       16.31      1.74 o 
   4   6   0        7.80        5.38      1.95 o 
  -5   7   0       19.14       12.62      1.65 o 
  -4   7   0       91.11       89.66      5.90 o 
  -3   7   0      213.00      238.26      6.88 o 
  -2   7   0       22.21       21.34      1.39 o 
  -1   7   0        8.35        5.78      0.78 o 
   0   7   0       63.79       55.51      1.73 o 
   1   7   0       75.05       93.68      3.39 o 
   2   7   0        0.05        2.26      1.87 o 
   3   7   0       73.11       77.33      3.83 o 
   4   7   0       44.82       45.98      4.64 o 
  -5   8   0        8.51       12.34      3.51 o 
  -4   8   0        1.96        3.32      0.87 o 
  -3   8   0        0.33       -0.53      1.06 o 
  -2   8   0       25.99       17.33      1.36 o 
  -1   8   0      163.21      187.07      3.80 o 
   0   8   0      158.23      165.93      4.71 o 
   1   8   0       24.66       22.95      2.13 o 
   2   8   0       10.65       11.20      1.84 o 
   3   8   0        1.21        1.25      1.29 o 
  -4   9   0        3.84        1.61      0.66 o 
  -3   9   0        0.00        2.26      1.20 o 
  -2   9   0        2.13        0.92      0.95 o 
  -1   9   0       64.61       61.33      3.79 o 
   0   9   0        8.78        5.96      1.31 o 
   1   9   0       57.07       56.74      5.18 o 
   2   9   0        0.29        1.93      1.30 o 
   3   9   0        5.55        5.83      1.49 o 
  -4  10   0        1.18        0.48      1.07 o 
  -3  10   0        3.36        1.22      0.91 o 
  -2  10   0        4.42        7.13      0.95 o 
  -1  10   0        0.08        2.26      1.13 o 
   0  10   0        4.94        1.94      1.34 o 
   1  10   0        0.02        0.84      1.30 o 
   2  10   0        6.42        4.56      1.34 o 
  -3  11   0       17.22       16.30      2.87 o 
  -2  11   0        0.00       -1.05      1.82 o 
  -1  11   0        0.40        0.06      1.37 o 
   0  11   0       69.29       78.34      7.17 o 
   0 -11   1       17.05       16.26      2.40 o 
   1 -11   1       17.62        9.55      2.83 o 
   2 -11   1        4.56        8.84      1.92 o 
   3 -11   1       13.17       19.22      2.03 o 
  -2 -10   1        0.00        0.81      2.50 o 
  -1 -10   1        8.53        9.65      1.57 o 
   0 -10   1       18.92       19.34      1.91 o 
   1 -10   1       21.60       23.00      2.53 o 
   2 -10   1       10.51        8.06      0.94 o 
   3 -10   1       27.42       23.95      2.36 o 
   4 -10   1        3.56        1.36      0.79 o 
  -3  -9   1       12.07        8.29      1.66 o 
  -2  -9   1        7.19        5.47      1.41 o 
  -1  -9   1       37.96       41.66      2.68 o 
   0  -9   1        5.35        5.26      1.16 o 
   1  -9   1        1.94        4.23      0.88 o 
   2  -9   1       49.44       52.11      1.88 o 
   3  -9   1        0.80       -0.31      0.96 o 
   4  -9   1        8.76       10.22      1.82 o 
  -3  -8   1        0.71        2.49      1.73 o 
  -2  -8   1      121.02      112.94      3.73 o 
  -1  -8   1       10.30        9.99      1.45 o 
   0  -8   1        5.82       10.63      0.84 o 
   1  -8   1        6.20        4.83      0.91 o 
   2  -8   1       19.08       16.31      1.23 o 
   3  -8   1        4.04        3.40      0.66 o 
   4  -8   1        9.98        6.46      1.20 o 
   5  -8   1       17.25       14.66      2.56 o 
  -4  -7   1       32.70       29.55      5.03 o 
  -3  -7   1       78.80       83.65      3.98 o 
  -2  -7   1       13.42       12.69      2.25 o 
  -1  -7   1      234.55      225.23      5.79 o 
   0  -7   1      195.21      186.46      3.79 o 
   1  -7   1       69.55       75.90      3.85 o 
   2  -7   1      124.05      121.57      5.48 o 
   3  -7   1       75.92       72.92      3.68 o 
   4  -7   1        1.09        1.76      0.93 o 
   5  -7   1        1.93        1.14      0.84 o 
  -4  -6   1       19.92       18.37      1.96 o 
  -3  -6   1       20.47       18.63      3.94 o 
  -2  -6   1      195.09      192.27      5.22 o 
  -1  -6   1      174.80      183.66      4.64 o 
   0  -6   1      152.96      163.19      2.38 o 
   1  -6   1       34.63       37.04      1.33 o 
   2  -6   1       42.46       40.07      1.45 o 
   3  -6   1       66.07       56.27      3.18 o 
   4  -6   1      410.74      450.20     11.36 o 
   5  -6   1        0.63        1.46      2.52 o 
   6  -6   1        9.86        6.70      2.15 o 
  -5  -5   1       15.91       10.61      3.35 o 
  -4  -5   1       27.18       27.16      2.19 o 
  -3  -5   1        0.05        0.41      1.18 o 
  -2  -5   1       30.98       30.30      1.93 o 
  -1  -5   1        5.47        3.26      0.78 o 
   0  -5   1      512.40      510.94      4.33 o 
   1  -5   1       94.67      138.49      2.40 o 
   2  -5   1      139.45      121.12      2.09 o 
   3  -5   1      205.26      196.79      4.70 o 
   4  -5   1       16.17       20.23      2.73 o 
   5  -5   1       93.05       92.16      3.56 o 
   6  -5   1        3.20        3.65      1.36 o 
  -5  -4   1        6.40        7.39      1.71 o 
  -4  -4   1        0.93        0.95      1.23 o 
  -3  -4   1      108.05      104.32      4.35 o 
  -2  -4   1        5.83        3.66      0.43 o 
  -1  -4   1      347.82      344.99      5.00 o 
   0  -4   1       83.73       91.39      1.58 o 
   1  -4   1       82.40       81.22      2.00 o 
   2  -4   1      463.68      417.81      5.59 o 
   3  -4   1        3.25        1.35      0.57 o 
   4  -4   1        7.27        9.30      1.32 o 
   5  -4   1        0.26        0.82      1.17 o 
   6  -4   1        0.74        0.20      1.14 o 
  -5  -3   1       20.17       16.07      4.35 o 
  -4  -3   1      147.98      150.80      4.74 o 
  -3  -3   1       85.29       75.47      2.66 o 
  -2  -3   1       57.64       49.76      1.21 o 
  -1  -3   1        3.07        3.38      0.36 o 
   0  -3   1     1970.27     2023.31     18.44 o 
   1  -3   1        0.01        0.31      0.35 o 
   2  -3   1      254.59      237.88      3.43 o 
   3  -3   1      296.95      292.63      6.79 o 
   4  -3   1      195.45      195.73      5.10 o 
   5  -3   1       57.51       56.12      4.36 o 
   6  -3   1        8.26        9.89      1.81 o 
  -5  -2   1       55.92       57.75      6.11 o 
  -4  -2   1       11.10       13.59      1.12 o 
  -3  -2   1        5.27        6.79      1.01 o 
  -2  -2   1        4.86        5.62      1.30 o 
  -1  -2   1      187.33      139.28      1.74 o 
   0  -2   1     2295.88     2228.60     18.93 o 
   1  -2   1     1424.78     1410.47     17.13 o 
   2  -2   1        8.30       10.23      0.86 o 
   3  -2   1       66.36       59.70      1.99 o 
   4  -2   1       13.57       15.14      1.52 o 
   5  -2   1       11.09        9.92      1.66 o 
   6  -2   1        2.59        2.71      1.21 o 
  -6  -1   1        0.19        2.48      1.89 o 
  -5  -1   1        5.40        5.45      0.75 o 
  -4  -1   1      148.01      173.09      4.59 o 
  -3  -1   1       10.14        8.34      0.70 o 
  -2  -1   1      129.20      132.66      1.97 o 
  -1  -1   1      652.02      710.17      4.25 o 
   1  -1   1     5499.63     5029.37     28.89 o 
   2  -1   1      394.31      374.08      3.12 o 
   3  -1   1       14.98       19.06      1.17 o 
   4  -1   1      106.79      105.09      2.98 o 
   5  -1   1        7.99        8.85      1.34 o 
   6  -1   1        0.64        1.72      1.08 o 
  -6   0   1        8.38        7.93      2.23 o 
  -5   0   1       39.76       32.03      3.58 o 
  -4   0   1       18.43       15.65      1.33 o 
  -3   0   1      221.58      238.17      2.77 o 
  -2   0   1     1606.72     1689.73     15.46 o 
  -1   0   1       70.84       63.61      1.31 o 
   1   0   1     1154.26     1068.64      5.76 o 
   2   0   1      210.99      257.18      2.51 o 
   3   0   1     1376.50     1643.85     13.56 o 
   4   0   1       37.66       42.71      1.62 o 
   5   0   1       74.06       73.37      4.26 o 
   6   0   1       37.99       39.73      5.88 o 
  -6   1   1       34.03       34.31      3.90 o 
  -5   1   1       30.64       32.15      2.06 o 
  -4   1   1      167.41      183.21      6.22 o 
  -3   1   1      274.43      284.91      3.25 o 
  -2   1   1      374.29      357.13      2.86 o 
  -1   1   1     1469.99     1517.71      9.81 o 
   0   1   1     2725.50     2757.45     22.28 o 
   1   1   1     6390.18     5915.04     46.42 o 
   2   1   1        2.13        0.61      0.49 o 
   3   1   1       29.28       22.59      1.22 o 
   4   1   1      111.62       96.53      3.58 o 
   5   1   1        7.10        3.66      1.66 o 
   6   1   1        0.11        1.05      1.87 o 
  -6   2   1        0.21        0.36      1.14 o 
  -5   2   1        2.47        1.26      1.19 o 
  -4   2   1        4.32        2.24      2.18 o 
  -3   2   1      264.57      268.78      5.62 o 
  -2   2   1     1024.31      979.80      6.53 o 
  -1   2   1      714.63      669.61      4.20 o 
   0   2   1       19.83       32.89      0.60 o 
   1   2   1        0.49        0.70      0.15 o 
   2   2   1      254.98      253.14      5.51 o 
   3   2   1       81.97      100.58      2.81 o 
   4   2   1      165.84      170.02      8.09 o 
   5   2   1       19.70       18.94      1.95 o 
  -6   3   1        7.62        8.75      3.32 o 
  -5   3   1        1.50        3.66      1.74 o 
  -4   3   1       25.68       27.70      3.76 o 
  -3   3   1        5.64        1.54      0.98 o 
  -2   3   1       91.86       71.61      1.50 o 
  -1   3   1        0.67        2.68      0.72 o 
   0   3   1        6.10        3.09      0.32 o 
   1   3   1      192.20      203.58      3.43 o 
   2   3   1        4.99        2.52      0.91 o 
   3   3   1        9.42       10.11      0.74 o 
   4   3   1       11.84       10.86      1.79 o 
   5   3   1       52.43       52.66      4.24 o 
  -6   4   1       61.67       66.24      6.40 o 
  -5   4   1       45.42       50.06      4.54 o 
  -4   4   1       43.06       38.39      2.18 o 
  -3   4   1      276.28      289.41      4.76 o 
  -2   4   1        3.30        6.78      0.74 o 
  -1   4   1     3245.77     3353.39     18.98 o 
   0   4   1      747.40      710.83      4.78 o 
   1   4   1      502.05      512.55      5.86 o 
   2   4   1       38.17       43.60      1.98 o 
   3   4   1        6.40        8.18      1.11 o 
   4   4   1       28.68       29.68      2.16 o 
   5   4   1       15.67        7.76      2.02 o 
  -6   5   1       21.93       14.76      1.97 o 
  -5   5   1       98.49       96.39      6.60 o 
  -4   5   1       31.92       27.82      1.97 o 
  -3   5   1      468.17      454.69      9.15 o 
  -2   5   1      368.17      387.92      4.73 o 
  -1   5   1        0.31        1.02      0.48 o 
   0   5   1        0.03        0.60      0.65 o 
   1   5   1       44.58       49.82      2.00 o 
   2   5   1        8.63        5.61      1.00 o 
   3   5   1      119.73      124.76      5.23 o 
   4   5   1      146.13      160.44      4.61 o 
   5   5   1        3.42        3.15      1.38 o 
  -5   6   1       42.48       47.38      2.89 o 
  -4   6   1        0.01        0.34      0.98 o 
  -3   6   1       12.84       14.55      1.79 o 
  -2   6   1        0.54        0.59      0.78 o 
  -1   6   1       90.69      110.92      2.07 o 
   0   6   1      361.18      363.38      3.66 o 
   1   6   1       25.24       20.20      3.64 o 
   2   6   1        0.33        1.55      2.27 o 
   3   6   1        4.79        5.03      1.46 o 
   4   6   1        2.41        3.00      1.39 o 
  -5   7   1        2.75        3.46      1.03 o 
  -4   7   1        4.89        6.52      1.34 o 
  -3   7   1       61.69       67.41      3.95 o 
  -2   7   1       51.40       49.69      2.17 o 
  -1   7   1       86.21      102.61      2.57 o 
   0   7   1        0.47        1.85      1.08 o 
   1   7   1      146.63      145.22      4.38 o 
   2   7   1        8.13        8.62      2.01 o 
   3   7   1       44.03       47.89      5.34 o 
   4   7   1        0.68       -0.36      1.24 o 
  -5   8   1        5.69        7.09      1.75 o 
  -4   8   1       14.59       12.15      2.71 o 
  -3   8   1      215.87      225.23      4.58 o 
  -2   8   1       13.07        7.82      0.83 o 
  -1   8   1        4.09        2.57      0.92 o 
   0   8   1      120.68      118.06      5.07 o 
   1   8   1      184.65      182.03      8.41 o 
   2   8   1       65.49       65.86      3.05 o 
   3   8   1       15.11       13.33      2.20 o 
  -4   9   1        2.65        0.80      1.91 o 
  -3   9   1       33.36       34.01      3.18 o 
  -2   9   1        2.46        1.97      0.78 o 
  -1   9   1        3.85        2.82      0.84 o 
   0   9   1       10.30       10.88      1.43 o 
   1   9   1       22.89       22.21      2.09 o 
   2   9   1        7.20        5.51      3.27 o 
  -4  10   1        4.22        3.67      1.17 o 
  -3  10   1        0.01        0.97      0.84 o 
  -2  10   1        0.76        0.71      0.84 o 
  -1  10   1        1.51       -0.29      1.79 o 
   0  10   1        1.63        1.97      1.21 o 
   1  10   1        8.84       10.08      1.88 o 
   2  10   1        0.74        3.16      1.49 o 
  -3  11   1       10.69        7.44      2.67 o 
  -1  11   1        1.19        1.65      1.30 o 
   0  11   1        0.77       -0.04      1.16 o 
   0 -11   2        0.24        1.83      1.20 o 
   1 -11   2        1.10        2.21      1.43 o 
   2 -11   2        1.04        1.75      1.40 o 
   3 -11   2        3.35        4.68      1.26 o 
  -2 -10   2        1.51        2.03      1.35 o 
  -1 -10   2        5.75        5.23      1.61 o 
   0 -10   2        9.14        8.53      1.51 o 
   1 -10   2       35.47       32.98      2.39 o 
   2 -10   2        4.55        5.31      1.35 o 
   3 -10   2        9.70       14.54      1.89 o 
   4 -10   2        0.05        1.54      0.65 o 
  -3  -9   2       20.72       13.85      1.83 o 
  -2  -9   2        0.13        1.17      2.57 o 
  -1  -9   2       37.50       34.80      5.24 o 
   0  -9   2       41.75       43.00      2.43 o 
   1  -9   2        3.44        1.21      0.69 o 
   2  -9   2       38.09       40.40      1.82 o 
   3  -9   2        1.45        1.03      0.63 o 
   4  -9   2       35.92       37.31      4.05 o 
  -3  -8   2        0.01        0.96      1.30 o 
  -2  -8   2       94.28       86.45      3.34 o 
  -1  -8   2       17.36       18.47      1.72 o 
   0  -8   2       34.91       42.89      2.30 o 
   1  -8   2       39.86       39.19      1.58 o 
   2  -8   2       32.93       33.57      1.89 o 
   3  -8   2       11.34        9.53      1.57 o 
   4  -8   2        1.78        2.65      0.93 o 
   5  -8   2        3.91        4.10      1.32 o 
  -4  -7   2        4.75        6.07      1.69 o 
  -3  -7   2        0.46        0.67      1.24 o 
  -2  -7   2       23.24       31.76      2.29 o 
  -1  -7   2      315.69      322.99      7.53 o 
   0  -7   2      319.26      348.28      6.73 o 
   1  -7   2        0.79        1.37      0.68 o 
   2  -7   2        0.56        1.19      0.59 o 
   3  -7   2        0.57        0.72      0.96 o 
   4  -7   2        2.03        2.75      0.87 o 
   5  -7   2       22.98       22.76      2.24 o 
  -4  -6   2       65.27       67.57      3.53 o 
  -3  -6   2      163.38      158.94      4.29 o 
  -2  -6   2        9.34       10.92      2.78 o 
  -1  -6   2       60.36       52.20      1.70 o 
   0  -6   2       39.10       35.00      1.21 o 
   1  -6   2      117.89      121.54      3.58 o 
   2  -6   2      129.79      110.31      2.77 o 
   3  -6   2       84.22       72.13      1.95 o 
   4  -6   2      423.39      446.95     16.59 o 
   5  -6   2        0.81        2.07      1.18 o 
  -5  -5   2        0.58        2.50      1.23 o 
  -4  -5   2       12.05       13.96      1.79 o 
  -3  -5   2        2.08        3.69      1.46 o 
  -2  -5   2      227.65      229.62      5.19 o 
  -1  -5   2      174.79      149.81      4.26 o 
   0  -5   2      616.73      627.67      4.52 o 
   1  -5   2      865.81      864.51     13.76 o 
   2  -5   2        3.92        5.60      0.73 o 
   3  -5   2      471.19      446.77      8.63 o 
   4  -5   2       74.64       82.19      3.87 o 
   5  -5   2       33.85       37.12      2.40 o 
   6  -5   2       39.73       46.46      2.76 o 
  -5  -4   2        2.93        3.27      1.32 o 
  -4  -4   2       41.71       40.21      2.44 o 
  -3  -4   2        0.40        1.94      1.16 o 
  -2  -4   2        2.64        4.45      0.73 o 
  -1  -4   2       22.52       15.66      0.90 o 
   0  -4   2        5.19       10.99      0.61 o 
   1  -4   2       14.83        7.68      0.80 o 
   2  -4   2       39.16       54.46      1.56 o 
   3  -4   2      219.68      227.62     11.09 o 
   4  -4   2       16.95       19.38      1.07 o 
   5  -4   2       15.12       14.62      1.63 o 
   6  -4   2        4.42        3.34      1.26 o 
  -5  -3   2       31.02       28.27      3.23 o 
  -4  -3   2      185.01      184.07      5.49 o 
  -3  -3   2       48.09       43.32      2.10 o 
  -2  -3   2       13.99       14.08      1.15 o 
  -1  -3   2      738.40      736.66      5.08 o 
   0  -3   2      936.59      947.58      9.73 o 
   1  -3   2      391.62      493.40      5.91 o 
   2  -3   2      478.99      444.08      3.84 o 
   3  -3   2      309.80      297.16      4.61 o 
   4  -3   2        1.24        2.68      1.42 o 
   5  -3   2        0.04        0.87      1.29 o 
   6  -3   2        0.09       -0.91      1.12 o 
  -5  -2   2        1.93        1.17      0.48 o 
  -4  -2   2       16.03       13.99      1.13 o 
  -3  -2   2      287.37      280.86      3.55 o 
  -2  -2   2      458.34      436.88      6.47 o 
  -1  -2   2      179.69      145.22      1.96 o 
   0  -2   2     4568.71     4499.03     44.65 o 
   1  -2   2      210.33      237.89      2.82 o 
   2  -2   2      211.90      200.31      2.53 o 
   3  -2   2      571.54      600.16      4.36 o 
   4  -2   2       65.32       60.15      2.20 o 
   5  -2   2       67.08       70.89      2.86 o 
   6  -2   2        2.94        3.16      2.47 o 
  -6  -1   2       28.65       36.63      4.02 o 
  -5  -1   2       45.71       51.18      2.55 o 
  -4  -1   2      200.75      236.41      4.46 o 
  -3  -1   2      243.30      267.09      3.26 o 
  -2  -1   2      179.15      157.88      2.33 o 
  -1  -1   2     6424.22     5817.24     46.99 o 
   0  -1   2      962.89      877.00      4.57 o 
   1  -1   2      944.42      947.83      7.15 o 
   2  -1   2     1096.14     1152.31      6.96 o 
   3  -1   2       22.09       14.65      1.01 o 
   4  -1   2       30.72       19.38      1.09 o 
   5  -1   2       24.74       21.51      1.29 o 
   6  -1   2       38.78       39.66      3.89 o 
  -6   0   2       12.91        9.94      1.53 o 
  -5   0   2       25.00       24.15      2.16 o 
  -4   0   2       39.35       45.64      1.62 o 
  -3   0   2      192.11      185.42      3.06 o 
  -2   0   2      156.75      141.40      1.95 o 
  -1   0   2     2156.34     1887.30      9.45 o 
   0   0   2        3.67       14.79      0.39 o 
   1   0   2     1775.75     1831.70     11.88 o 
   2   0   2       59.00       67.29      1.43 o 
   3   0   2      145.76      153.22      2.64 o 
   4   0   2       38.87       45.94      2.11 o 
   5   0   2        0.75        1.33      0.55 o 
   6   0   2       11.62       10.74      3.09 o 
  -6   1   2        7.76       12.26      3.10 o 
  -5   1   2        5.81        4.92      2.93 o 
  -4   1   2       81.25       76.86      3.50 o 
  -3   1   2       70.47       64.20      1.36 o 
  -2   1   2        5.15        3.59      0.62 o 
   0   1   2      974.79      917.41      7.24 o 
   1   1   2      308.26      234.65      4.29 o 
   2   1   2       24.79       50.27      1.90 o 
   3   1   2       35.29       47.45      1.59 o 
   4   1   2        6.01        9.71      1.37 o 
   5   1   2      148.65      154.12      3.28 o 
   6   1   2       17.85       27.03      4.23 o 
  -6   2   2        9.86        8.53      1.86 o 
  -5   2   2       71.69       75.69      3.10 o 
  -4   2   2      166.54      165.61      4.82 o 
  -3   2   2      291.03      303.26      9.96 o 
  -2   2   2      440.04      440.19      6.74 o 
  -1   2   2      352.38      327.35      2.01 o 
   0   2   2      298.57      314.45      2.34 o 
   1   2   2      575.67      585.84      5.26 o 
   2   2   2        4.73        5.64      0.53 o 
   3   2   2      191.92      198.43      7.05 o 
   4   2   2      137.05      140.84      5.17 o 
   5   2   2       78.18       73.98      5.79 o 
  -6   3   2        0.42        0.00      1.28 o 
  -5   3   2       13.81       15.26      1.87 o 
  -4   3   2       24.01       30.03      3.72 o 
  -3   3   2       42.94       34.59      1.81 o 
  -2   3   2      315.24      328.86      4.34 o 
  -1   3   2      164.83      161.69      2.73 o 
   0   3   2       43.56       48.21      0.99 o 
   1   3   2       28.01       37.23      1.79 o 
   2   3   2      175.10      185.29      3.35 o 
   3   3   2       39.96       37.12      1.18 o 
   4   3   2        0.07       -0.14      1.14 o 
   5   3   2       68.49       69.14      6.99 o 
  -6   4   2       10.22        8.33      2.50 o 
  -5   4   2       18.23       17.99      1.93 o 
  -4   4   2      104.28      109.02      3.81 o 
  -3   4   2       60.65       55.58      2.29 o 
  -2   4   2      115.80      159.68      2.47 o 
  -1   4   2     1022.64     1015.89      6.82 o 
   0   4   2       14.57       11.26      0.57 o 
   1   4   2       25.48       20.91      2.60 o 
   2   4   2        8.30       16.15      1.87 o 
   3   4   2        0.40        2.27      1.38 o 
   4   4   2       52.63       61.90      5.36 o 
   5   4   2        2.70        5.21      1.55 o 
  -6   5   2        0.06        0.34      1.26 o 
  -5   5   2       64.75       65.83      3.19 o 
  -4   5   2       91.45       88.20      4.14 o 
  -3   5   2      374.75      404.80      7.84 o 
  -2   5   2        3.78        6.81      0.92 o 
  -1   5   2      176.41      176.38      6.00 o 
   0   5   2      540.19      566.21      4.87 o 
   1   5   2      292.52      287.58      6.24 o 
   2   5   2       27.70       33.38      1.93 o 
   3   5   2       26.09       32.05      2.08 o 
   4   5   2       84.22       93.20      4.44 o 
   5   5   2        8.98        4.86      1.26 o 
  -5   6   2       36.28       33.52      2.53 o 
  -4   6   2       23.38       24.80      2.43 o 
  -3   6   2      112.97      120.70      6.90 o 
  -2   6   2      286.50      308.26      6.17 o 
  -1   6   2      202.76      208.25      3.99 o 
   0   6   2        0.34        1.95      0.63 o 
   1   6   2      442.56      455.01      9.08 o 
   2   6   2        0.19        0.93      1.22 o 
   3   6   2       96.66      111.19      3.89 o 
   4   6   2       17.65       17.34      1.80 o 
  -5   7   2        7.43        7.25      1.97 o 
  -4   7   2       31.95       34.51      2.93 o 
  -3   7   2       10.09       11.59      1.32 o 
  -2   7   2       41.49       40.89      1.65 o 
  -1   7   2       41.79       37.37      2.46 o 
   0   7   2        8.68        8.47      0.71 o 
   1   7   2      198.16      204.91      5.36 o 
   2   7   2       20.10       19.93      2.05 o 
   3   7   2       11.06       12.68      2.95 o 
   4   7   2        0.03        1.30      1.62 o 
  -5   8   2        4.80        2.98      1.21 o 
  -4   8   2        1.68        1.78      1.17 o 
  -3   8   2        7.89        9.10      1.55 o 
  -2   8   2       79.18       77.33      2.81 o 
  -1   8   2        0.09       -0.16      0.95 o 
   0   8   2      256.85      272.31      9.61 o 
   1   8   2       84.69       85.34      3.53 o 
   2   8   2       15.65       12.18      1.67 o 
   3   8   2       19.09       18.42      2.22 o 
  -4   9   2       22.79       16.63      2.06 o 
  -3   9   2        6.98        6.80      1.74 o 
  -2   9   2       11.57       11.09      1.83 o 
  -1   9   2        3.26        6.12      1.99 o 
   0   9   2       57.60       56.46      5.34 o 
   1   9   2       18.26       22.84      2.20 o 
   2   9   2        2.22        2.34      1.72 o 
  -4  10   2        0.09        1.34      0.78 o 
  -3  10   2        0.40        1.83      1.66 o 
  -2  10   2        8.41       10.83      1.11 o 
  -1  10   2       14.43       15.69      1.72 o 
   0  10   2        0.06        0.56      1.08 o 
   1  10   2        5.10        5.07      1.47 o 
   2  10   2        5.88        9.00      2.30 o 
  -1  11   2        4.24        8.91      1.86 o 
   0  11   2        5.03        5.10      2.68 o 
   0 -11   3        4.13        3.06      1.78 o 
   1 -11   3        0.48        1.15      1.13 o 
   2 -11   3       17.81       17.58      2.20 o 
   3 -11   3        1.60        0.57      0.93 o 
  -2 -10   3        8.00        4.74      1.56 o 
  -1 -10   3        1.20        0.40      1.18 o 
   0 -10   3        0.07       -0.37      1.07 o 
   1 -10   3        2.56        5.17      1.83 o 
   2 -10   3        0.46        0.90      0.80 o 
   3 -10   3        6.04        6.98      1.60 o 
   4 -10   3        5.78        4.18      1.06 o 
  -3  -9   3        7.32       11.01      2.77 o 
  -2  -9   3        3.17        3.47      1.52 o 
  -1  -9   3       24.72       20.25      1.98 o 
   0  -9   3      197.56      217.11      7.99 o 
   1  -9   3        9.73       10.31      0.93 o 
   2  -9   3        2.48        1.68      0.78 o 
   3  -9   3        6.21        6.35      0.93 o 
   4  -9   3        7.74       10.01      3.47 o 
  -3  -8   3        0.22        1.21      1.35 o 
  -2  -8   3       36.50       39.33      2.38 o 
  -1  -8   3        3.77        6.36      2.16 o 
   0  -8   3       14.40       12.03      0.85 o 
   1  -8   3       45.84       45.22      1.78 o 
   2  -8   3       71.66       81.91      3.75 o 
   3  -8   3       67.81       62.10      2.89 o 
   4  -8   3       24.27       20.37      2.45 o 
   5  -8   3        8.77        7.05      1.39 o 
  -4  -7   3        5.57        4.24      1.45 o 
  -3  -7   3       72.59       65.96      3.33 o 
  -2  -7   3       32.23       29.26      2.25 o 
  -1  -7   3       56.97       61.58      2.58 o 
   0  -7   3      170.93      180.99      4.17 o 
   1  -7   3        3.53        2.71      1.57 o 
   2  -7   3        8.10        6.09      1.00 o 
   3  -7   3       45.68       35.84      2.01 o 
   4  -7   3        2.16        2.85      1.16 o 
   5  -7   3       14.77       17.31      2.32 o 
  -4  -6   3        0.03       -0.38      1.20 o 
  -3  -6   3       33.16       33.03      2.21 o 
  -2  -6   3       18.54       24.77      1.93 o 
  -1  -6   3      277.87      263.67      4.33 o 
   0  -6   3      114.64      100.15      1.94 o 
   1  -6   3      161.32      165.29      2.60 o 
   2  -6   3      138.19      121.45      2.56 o 
   3  -6   3        1.26        0.71      0.84 o 
   4  -6   3        7.50        5.62      3.32 o 
   5  -6   3        0.17        0.65      1.37 o 
  -5  -5   3        2.54        2.26      1.23 o 
  -4  -5   3      108.02      102.50      4.31 o 
  -3  -5   3      115.23      111.58      4.95 o 
  -2  -5   3       60.31       59.91      1.74 o 
  -1  -5   3       16.54       15.78      1.13 o 
   0  -5   3       69.77       84.63      1.65 o 
   1  -5   3        0.04        0.09      0.62 o 
   2  -5   3      166.92      204.24      2.99 o 
   3  -5   3      720.40      744.05     14.91 o 
   4  -5   3      305.65      336.60     11.56 o 
   5  -5   3       34.61       40.60      2.60 o 
   6  -5   3        2.95        2.80      1.43 o 
  -5  -4   3        3.74        1.57      1.12 o 
  -4  -4   3       21.28       21.79      2.27 o 
  -3  -4   3       18.70       16.00      1.75 o 
  -2  -4   3       56.62       44.91      1.82 o 
  -1  -4   3      840.12      791.45      6.18 o 
   0  -4   3        7.50       11.35      0.88 o 
   1  -4   3      352.41      361.98      3.87 o 
   2  -4   3      117.67      132.98      2.04 o 
   3  -4   3        1.04        3.12      1.10 o 
   4  -4   3        6.30        4.60      1.32 o 
   5  -4   3        3.44        5.51      1.37 o 
   6  -4   3       14.66       15.47      2.26 o 
  -5  -3   3        0.02        0.27      0.96 o 
  -4  -3   3       47.71       43.31      3.86 o 
  -3  -3   3       98.50       96.43      4.85 o 
  -2  -3   3       48.08       43.64      1.30 o 
  -1  -3   3      196.97      163.81      3.13 o 
   0  -3   3      212.21      159.06      2.34 o 
   1  -3   3       13.43        8.86      1.02 o 
   2  -3   3       38.35       48.38      1.27 o 
   3  -3   3       15.52       14.84      1.96 o 
   4  -3   3       45.80       50.83      1.57 o 
   5  -3   3        7.34        5.23      1.22 o 
   6  -3   3       30.53       23.55      2.60 o 
  -5  -2   3       30.00       27.26      1.50 o 
  -4  -2   3      158.08      159.73      4.89 o 
  -3  -2   3      498.71      536.34      7.46 o 
  -2  -2   3       81.34       82.97      1.81 o 
  -1  -2   3      134.79      148.76      3.19 o 
   0  -2   3      641.73      658.47      5.28 o 
   1  -2   3      212.76      203.37      2.62 o 
   2  -2   3       19.63       11.33      0.78 o 
   3  -2   3     1105.88     1234.51      6.49 o 
   4  -2   3       69.66       71.38      2.00 o 
   5  -2   3       37.35       37.19      2.23 o 
   6  -2   3        1.77        2.89      1.76 o 
  -6  -1   3       19.98       19.11      2.70 o 
  -5  -1   3       39.53       42.77      2.42 o 
  -4  -1   3        9.51       11.24      0.99 o 
  -3  -1   3       55.24       64.51      3.13 o 
  -2  -1   3      139.68      159.77      3.13 o 
  -1  -1   3     8999.60     8156.74     44.48 o 
   1  -1   3     1268.35     1219.36      8.82 o 
   2  -1   3      114.47      161.03      2.09 o 
   3  -1   3        9.96       10.27      0.76 o 
   4  -1   3       48.03       52.33      1.71 o 
   5  -1   3        1.34        2.69      0.76 o 
   6  -1   3       30.83       35.55      3.66 o 
  -6   0   3        3.37        0.85      1.11 o 
  -5   0   3       46.79       47.82      3.77 o 
  -4   0   3      131.57      136.42      4.58 o 
  -3   0   3      672.77      681.08      8.08 o 
  -2   0   3       17.10       28.24      0.90 o 
  -1   0   3     1316.64     1220.29     10.68 o 
   0   0   3      634.51      706.79      3.96 o 
   1   0   3       10.39        9.44      1.83 o 
   2   0   3      208.46      192.90      2.30 o 
   3   0   3      391.53      362.53      5.17 o 
   4   0   3      153.54      124.28      2.92 o 
   5   0   3       23.00       19.98      1.48 o 
   6   0   3       10.74       11.13      2.87 o 
  -6   1   3       10.49       13.03      3.26 o 
  -5   1   3       12.11       11.61      2.12 o 
  -4   1   3      248.75      271.46     11.94 o 
  -3   1   3       61.37       59.66      1.23 o 
  -2   1   3       49.00       56.82      2.18 o 
  -1   1   3       25.41        7.55      0.39 o 
   0   1   3      618.70      571.60      4.04 o 
   1   1   3      511.02      455.87      7.06 o 
   2   1   3      240.65      276.81      2.87 o 
   3   1   3       84.47       86.13      2.55 o 
   4   1   3        0.34        0.78      0.50 o 
   5   1   3       34.01       33.22      3.28 o 
   6   1   3       15.72       11.43      2.34 o 
  -6   2   3       19.37       20.36      2.56 o 
  -5   2   3       17.84       19.92      2.48 o 
  -4   2   3        0.35        4.54      1.63 o 
  -3   2   3        0.32        1.91      0.96 o 
  -2   2   3       15.51       16.78      1.14 o 
  -1   2   3      444.77      422.79      4.13 o 
   0   2   3     3149.36     3192.40     39.17 o 
   1   2   3      435.32      443.80      3.24 o 
   2   2   3       75.22       78.79      2.41 o 
   3   2   3        9.02        7.52      0.86 o 
   4   2   3        6.16        6.20      0.85 o 
   5   2   3        7.84        7.36      1.17 o 
  -6   3   3        6.64        5.95      1.43 o 
  -5   3   3      146.36      152.94     12.84 o 
  -4   3   3      169.10      165.91      5.99 o 
  -3   3   3      120.66      117.20      5.86 o 
  -2   3   3       41.67       46.82      1.83 o 
  -1   3   3       29.47       39.75      1.65 o 
   0   3   3     1035.17     1008.04      8.70 o 
   1   3   3      958.32     1095.54      9.55 o 
   2   3   3       96.79      100.83      1.32 o 
   3   3   3      319.30      339.24      7.64 o 
   4   3   3      142.93      145.82      6.18 o 
   5   3   3        0.01        2.35      0.83 o 
  -6   4   3        4.15        3.97      1.49 o 
  -5   4   3       30.12       27.22      2.13 o 
  -4   4   3        0.01        1.03      1.31 o 
  -3   4   3      114.01      120.81      3.53 o 
  -2   4   3       98.47       92.76      7.71 o 
  -1   4   3       17.67       16.02      0.89 o 
   0   4   3      243.00      274.69      2.70 o 
   1   4   3       45.57       47.48      1.87 o 
   2   4   3        4.66        3.77      0.96 o 
   3   4   3        0.65        0.24      1.17 o 
   4   4   3        0.06       -0.01      1.21 o 
   5   4   3       18.38       19.76      2.79 o 
  -6   5   3        0.31        2.50      2.14 o 
  -5   5   3        3.26        2.94      1.37 o 
  -4   5   3        5.83        8.97      1.47 o 
  -3   5   3       65.94       70.76      3.76 o 
  -2   5   3       59.62       67.53      2.86 o 
  -1   5   3      497.94      514.35      4.09 o 
   0   5   3      215.83      204.67      2.24 o 
   1   5   3        7.35        9.42      1.18 o 
   2   5   3       39.04       47.40      2.33 o 
   3   5   3       13.93       17.16      1.70 o 
   4   5   3       11.37       13.44      2.01 o 
  -5   6   3        4.98        4.97      1.35 o 
  -4   6   3      117.61      121.49      4.60 o 
  -3   6   3      271.59      297.76      9.55 o 
  -2   6   3       35.17       34.96      2.63 o 
  -1   6   3       18.46       17.29      1.02 o 
   0   6   3      126.86      138.65      3.25 o 
   1   6   3        2.49        3.40      1.29 o 
   2   6   3       33.48       31.96      2.06 o 
   3   6   3       62.59       65.87      3.25 o 
   4   6   3       85.71       94.97      4.90 o 
  -5   7   3       12.48       15.12      2.16 o 
  -4   7   3        0.39        2.17      1.14 o 
  -3   7   3       49.95       40.40      3.20 o 
  -2   7   3       70.45       72.32      2.20 o 
  -1   7   3      321.66      319.15      6.68 o 
   0   7   3       68.73       54.19      2.74 o 
   1   7   3        3.56        2.53      1.32 o 
   2   7   3      115.80      127.25      3.84 o 
   3   7   3        0.49        0.45      1.20 o 
   4   7   3       11.98        9.65      3.12 o 
  -5   8   3        1.34        0.22      1.03 o 
  -4   8   3       37.13       35.36      3.84 o 
  -3   8   3        2.49        1.03      1.08 o 
  -2   8   3        0.71        1.58      0.91 o 
  -1   8   3       62.39       66.95      2.53 o 
   0   8   3        0.03        0.54      1.25 o 
   1   8   3       12.33       10.17      1.38 o 
   2   8   3       19.69       20.40      2.03 o 
   3   8   3        1.87        2.28      1.51 o 
  -4   9   3       17.82       16.11      1.94 o 
  -3   9   3        7.71        8.39      1.82 o 
  -2   9   3        0.44        0.95      0.63 o 
  -1   9   3        0.91        3.85      2.58 o 
   0   9   3        0.45        1.81      1.27 o 
   1   9   3        6.46        4.39      3.42 o 
   2   9   3        1.44        0.43      1.38 o 
  -3  10   3        9.19        7.19      1.49 o 
  -2  10   3        0.02       -1.62      1.62 o 
  -1  10   3       12.11       13.35      3.90 o 
   0  10   3       29.79       36.80      4.28 o 
   1  10   3        4.02        5.95      1.61 o 
  -1  11   3        9.46       13.55      1.96 o 
   0  11   3        1.85        1.49      1.23 o 
   0 -11   4       10.95        8.85      1.49 o 
   1 -11   4        0.03        0.28      1.03 o 
   2 -11   4       11.05        5.32      1.17 o 
  -2 -10   4        0.10        2.76      2.15 o 
  -1 -10   4        2.99        7.69      3.46 o 
   0 -10   4       26.19       21.72      2.07 o 
   1 -10   4       20.52       16.42      1.33 o 
   2 -10   4        1.79        2.63      0.81 o 
   3 -10   4       21.39       27.22      2.07 o 
   4 -10   4        1.77        3.84      1.78 o 
  -2  -9   4        0.01        1.58      1.23 o 
  -1  -9   4       13.26       17.03      1.86 o 
   0  -9   4        4.54       12.64      2.88 o 
   1  -9   4        3.69        5.14      0.91 o 
   2  -9   4       21.50       22.16      1.71 o 
   3  -9   4       15.78       11.70      1.18 o 
   4  -9   4       17.09       14.84      2.03 o 
  -3  -8   4       26.72       25.76      2.32 o 
  -2  -8   4       44.56       41.83      5.21 o 
  -1  -8   4       40.41       39.38      2.53 o 
   0  -8   4       87.33       86.20      2.97 o 
   1  -8   4      221.07      231.38      8.19 o 
   2  -8   4        8.62        6.95      0.91 o 
   3  -8   4        4.31        4.66      0.89 o 
   4  -8   4       11.09        8.85      1.33 o 
   5  -8   4       15.26       13.97      2.47 o 
  -4  -7   4        6.87        6.86      2.17 o 
  -3  -7   4        5.51        5.75      1.96 o 
  -2  -7   4      104.29      112.92      5.36 o 
  -1  -7   4      252.41      256.31      4.92 o 
   0  -7   4        0.57        0.45      0.63 o 
   1  -7   4        7.71        7.28      0.90 o 
   2  -7   4        4.47        5.47      1.07 o 
   3  -7   4      392.09      430.42     16.31 o 
   4  -7   4       15.07       13.85      1.84 o 
   5  -7   4       13.53       11.35      3.70 o 
  -4  -6   4        6.35        3.11      1.30 o 
  -3  -6   4        0.28        0.22      1.19 o 
  -2  -6   4       12.68       12.17      0.87 o 
  -1  -6   4      228.03      241.59      6.00 o 
   0  -6   4      103.67       90.55      2.09 o 
   1  -6   4       13.37       13.39      0.93 o 
   2  -6   4       16.67       14.40      1.18 o 
   3  -6   4      361.65      390.32      6.93 o 
   4  -6   4       31.22       23.76      1.69 o 
   5  -6   4       41.23       46.55      2.73 o 
  -5  -5   4        1.31        0.75      1.73 o 
  -4  -5   4       17.44       15.65      2.40 o 
  -3  -5   4      102.30      108.70      4.83 o 
  -2  -5   4        0.57        0.78      0.60 o 
  -1  -5   4       21.20       17.08      1.10 o 
   0  -5   4      426.32      429.57      3.65 o 
   1  -5   4       22.32       13.50      0.79 o 
   2  -5   4       16.86       14.25      1.83 o 
   3  -5   4       30.66       35.84      2.73 o 
   4  -5   4       21.47       28.02      1.94 o 
   5  -5   4       11.15       16.47      1.90 o 
   6  -5   4       16.20       15.51      1.92 o 
  -5  -4   4       15.23       13.07      1.63 o 
  -4  -4   4       10.55       10.20      1.63 o 
  -3  -4   4      172.48      168.39      3.54 o 
  -2  -4   4       85.55       79.35      1.81 o 
  -1  -4   4       44.84       38.23      1.37 o 
   0  -4   4      223.18      269.83      5.94 o 
   1  -4   4       37.71       27.69      1.31 o 
   2  -4   4       56.19       33.38      1.27 o 
   3  -4   4        3.78        3.43      0.95 o 
   4  -4   4      282.92      309.75      5.32 o 
   5  -4   4       80.89       92.00      3.96 o 
   6  -4   4        4.00        4.69      1.36 o 
  -5  -3   4       37.77       36.57      3.69 o 
  -4  -3   4       10.69       11.16      1.10 o 
  -3  -3   4        4.31        4.85      1.11 o 
  -2  -3   4      127.60      118.81      2.09 o 
  -1  -3   4      785.54      770.64      5.73 o 
   0  -3   4       77.25       56.80      1.58 o 
   1  -3   4       32.36       31.54      0.97 o 
   2  -3   4       63.48       73.53      1.62 o 
   3  -3   4       89.91      107.57      2.08 o 
   4  -3   4        0.10        1.15      0.68 o 
   5  -3   4       10.12       12.00      1.70 o 
   6  -3   4       36.94       36.62      5.49 o 
  -5  -2   4       14.64       16.02      1.67 o 
  -4  -2   4       86.45       90.89      3.94 o 
  -3  -2   4      229.48      217.05      3.83 o 
  -2  -2   4      106.20      100.82      3.48 o 
  -1  -2   4       16.43       19.35      0.99 o 
   0  -2   4      679.55      660.84      4.15 o 
   1  -2   4      210.34      194.59      3.25 o 
   2  -2   4        1.21        1.52      0.52 o 
   3  -2   4      128.63      109.16      2.10 o 
   4  -2   4       25.00       25.05      1.35 o 
   5  -2   4       15.59       12.76      1.20 o 
   6  -2   4        1.36        1.03      1.04 o 
  -6  -1   4        0.14       -0.22      1.83 o 
  -5  -1   4        0.50       -0.33      0.96 o 
  -4  -1   4      124.67      129.23      2.97 o 
  -3  -1   4      930.22     1047.79      8.02 o 
  -2  -1   4      186.09      170.32      3.35 o 
  -1  -1   4      386.53      434.45      6.52 o 
   0  -1   4      551.68      502.94      4.50 o 
   1  -1   4     1090.30     1017.64      9.95 o 
   2  -1   4      762.20      912.94      7.75 o 
   3  -1   4      292.41      312.22      3.60 o 
   4  -1   4      286.61      305.19      5.38 o 
   5  -1   4      106.27      106.14      3.24 o 
   6  -1   4        7.54        6.14      1.31 o 
  -6   0   4       21.44       20.85      2.67 o 
  -5   0   4       89.64      107.39      9.36 o 
  -4   0   4      120.45      115.43      2.68 o 
  -3   0   4       43.26       33.42      2.44 o 
  -2   0   4      549.49      596.86      6.20 o 
  -1   0   4        0.30       -0.21      0.39 o 
   0   0   4     3496.98     3448.02     29.12 o 
   1   0   4      756.80      695.29      6.57 o 
   2   0   4      497.49      462.81      4.29 o 
   3   0   4      155.51      124.81      4.51 o 
   4   0   4        3.85        4.29      0.81 o 
   5   0   4       12.01        9.62      1.08 o 
   6   0   4        9.42        9.73      2.63 o 
  -6   1   4        3.87        5.55      1.60 o 
  -5   1   4        1.95        1.17      1.18 o 
  -4   1   4       36.92       33.06      1.99 o 
  -3   1   4      239.16      223.90      3.62 o 
  -2   1   4      272.72      284.02      2.68 o 
  -1   1   4        0.01        1.77      0.45 o 
   0   1   4      263.80      249.80      3.16 o 
   1   1   4      386.55      380.10      4.29 o 
   2   1   4       25.56       22.10      0.97 o 
   3   1   4      136.44      121.25      2.58 o 
   4   1   4      178.23      172.14      3.72 o 
   5   1   4        5.72        3.92      0.79 o 
  -6   2   4       17.77       15.65      2.10 o 
  -5   2   4        0.28        1.32      1.20 o 
  -4   2   4      115.81      112.30      3.74 o 
  -3   2   4       82.76       83.62      2.61 o 
  -2   2   4      119.66      139.92      1.51 o 
  -1   2   4        4.66        6.82      0.83 o 
   0   2   4        3.98        1.94      0.45 o 
   1   2   4        0.26        1.08      0.52 o 
   2   2   4      138.95      148.84      4.30 o 
   3   2   4       20.59       22.15      2.53 o 
   4   2   4      196.43      210.61      7.63 o 
   5   2   4        0.21        1.99      0.94 o 
  -6   3   4       16.04       15.35      2.32 o 
  -5   3   4        2.16       -1.42      1.42 o 
  -4   3   4        8.40       10.52      1.41 o 
  -3   3   4      253.10      283.49      4.78 o 
  -2   3   4      413.51      425.60      3.78 o 
  -1   3   4       72.02       65.75      1.85 o 
   0   3   4     1665.11     1781.06     12.88 o 
   1   3   4      773.25      822.24     11.08 o 
   2   3   4       42.80       31.62      1.80 o 
   3   3   4       19.14       16.58      2.02 o 
   4   3   4      230.23      233.90      6.79 o 
   5   3   4        7.13       11.40      2.68 o 
  -6   4   4       12.29       11.96      2.65 o 
  -5   4   4        5.15        5.72      1.64 o 
  -4   4   4      118.72      132.18      4.17 o 
  -3   4   4       43.28       52.40      4.54 o 
  -2   4   4      375.35      405.31      5.18 o 
  -1   4   4      143.27      136.17      2.17 o 
   0   4   4       32.24       30.51      1.03 o 
   1   4   4        1.05        0.15      0.21 o 
   2   4   4       14.02        8.57      1.14 o 
   3   4   4      277.44      313.58     10.41 o 
   4   4   4       68.99       77.80      4.91 o 
   5   4   4        9.00        8.37      1.55 o 
  -6   5   4       56.45       61.66      3.35 o 
  -5   5   4        6.21        4.27      1.35 o 
  -4   5   4        0.08        1.40      1.34 o 
  -3   5   4       14.46       11.07      1.65 o 
  -2   5   4       53.80       65.61      1.95 o 
  -1   5   4       43.05       40.89      1.43 o 
   0   5   4      284.58      301.46      3.67 o 
   1   5   4       21.25       29.72      1.65 o 
   2   5   4       16.12       13.10      1.33 o 
   3   5   4       16.72       15.41      2.83 o 
   4   5   4        0.99        1.72      0.95 o 
  -5   6   4        0.01        1.47      1.01 o 
  -4   6   4        9.73       11.26      1.70 o 
  -3   6   4       52.46       51.72      3.37 o 
  -2   6   4       51.64       45.07      2.80 o 
  -1   6   4       46.80       49.97      1.49 o 
   0   6   4      570.27      542.37      7.89 o 
   1   6   4        1.36        2.34      1.28 o 
   2   6   4       24.15       29.78      3.85 o 
   3   6   4       10.47       13.60      1.73 o 
   4   6   4       10.14        6.22      2.91 o 
  -5   7   4        0.65       -0.32      1.16 o 
  -4   7   4       60.62       59.36      3.44 o 
  -3   7   4      137.51      133.69      5.89 o 
  -2   7   4        9.30        7.22      0.67 o 
  -1   7   4       64.49       69.37      2.14 o 
   0   7   4      611.64      692.67     14.08 o 
   1   7   4        6.89        5.78      1.19 o 
   2   7   4       12.21        6.82      1.32 o 
   3   7   4       18.83       21.93      2.76 o 
  -5   8   4        0.05        2.50      1.11 o 
  -4   8   4       26.99       28.29      3.00 o 
  -3   8   4        0.01        0.25      0.91 o 
  -2   8   4        1.04        0.22      0.49 o 
  -1   8   4       43.03       37.15      2.10 o 
   0   8   4        4.71        3.05      1.24 o 
   1   8   4       13.20       15.35      2.95 o 
   2   8   4       16.27       17.70      4.56 o 
   3   8   4        0.91        1.38      1.28 o 
  -4   9   4        0.66        1.31      1.29 o 
  -3   9   4       22.58       23.69      2.42 o 
  -2   9   4        4.14        2.33      0.76 o 
  -1   9   4        4.70        1.79      1.69 o 
   0   9   4        2.65        5.19      1.36 o 
   1   9   4        0.02       -0.40      1.15 o 
   2   9   4        3.37        3.53      1.46 o 
  -3  10   4       14.40       14.88      2.26 o 
  -2  10   4        1.74        0.01      1.63 o 
  -1  10   4       16.92       12.98      1.63 o 
   0  10   4       13.16       17.70      2.77 o 
   1  10   4        0.24        1.90      1.26 o 
  -1  11   4        4.46        6.50      2.05 o 
   0 -11   5       13.56       12.80      2.60 o 
   1 -11   5       16.94       14.61      2.43 o 
   2 -11   5        0.61       -0.91      1.46 o 
  -1 -10   5       13.33       15.09      2.08 o 
   0 -10   5        0.93       -0.69      1.00 o 
   1 -10   5        8.34        7.32      0.98 o 
   2 -10   5        6.21        5.98      1.01 o 
   3 -10   5       12.84       11.80      2.26 o 
  -2  -9   5        4.83        3.47      2.20 o 
  -1  -9   5        9.24        9.62      2.47 o 
   0  -9   5        2.61        2.70      0.85 o 
   1  -9   5        1.54        1.71      0.75 o 
   2  -9   5       49.97       42.69      2.30 o 
   3  -9   5        1.21        1.99      1.00 o 
   4  -9   5        6.03        8.51      1.85 o 
  -3  -8   5        8.17        7.22      2.09 o 
  -2  -8   5        0.30       -1.17      1.17 o 
  -1  -8   5      118.17      133.11      5.98 o 
   0  -8   5      114.56      119.93      3.94 o 
   1  -8   5       18.08       19.47      1.17 o 
   2  -8   5        1.11        0.88      0.71 o 
   3  -8   5       18.00       19.79      1.65 o 
   4  -8   5       14.43       11.25      3.13 o 
   5  -8   5       14.21       17.68      3.27 o 
  -4  -7   5       44.01       44.50      3.05 o 
  -3  -7   5       26.71       31.09      2.43 o 
  -2  -7   5        0.12        1.30      1.12 o 
  -1  -7   5        0.49        0.43      0.89 o 
   0  -7   5       57.19       61.99      2.26 o 
   1  -7   5      254.99      270.66      6.11 o 
   2  -7   5       35.55       27.37      1.34 o 
   3  -7   5       86.07       91.33      2.73 o 
   4  -7   5      119.14      130.55     12.56 o 
   5  -7   5        8.08        5.45      1.38 o 
  -4  -6   5        0.93        1.49      2.37 o 
  -3  -6   5       12.26       11.78      1.76 o 
  -2  -6   5       50.96       45.87      2.22 o 
  -1  -6   5      269.56      272.43      8.12 o 
   0  -6   5      402.19      401.12      7.75 o 
   1  -6   5      109.25      119.55      3.30 o 
   2  -6   5      305.43      293.05      7.71 o 
   3  -6   5        6.74        5.85      0.80 o 
   4  -6   5       10.99       13.01      1.25 o 
   5  -6   5       11.87       13.45      1.73 o 
  -4  -5   5        0.24        0.60      1.17 o 
  -3  -5   5       49.05       54.57      2.56 o 
  -2  -5   5        6.72        5.35      0.69 o 
  -1  -5   5       23.25       16.62      1.72 o 
   0  -5   5      189.35      178.80      3.36 o 
   1  -5   5       17.80       15.96      0.86 o 
   2  -5   5       23.69       31.51      1.47 o 
   3  -5   5       10.42       15.31      1.16 o 
   4  -5   5       49.08       46.66      1.87 o 
   5  -5   5       10.06       12.12      1.69 o 
  -5  -4   5       17.37       14.80      3.29 o 
  -4  -4   5       56.29       59.14      2.72 o 
  -3  -4   5      117.54      127.14      3.07 o 
  -2  -4   5       24.65       25.96      1.72 o 
  -1  -4   5      710.43      719.90      8.68 o 
   0  -4   5      125.71      103.70      2.37 o 
   1  -4   5       18.43       31.78      1.03 o 
   2  -4   5       32.56       28.68      1.46 o 
   3  -4   5      158.58      181.53      3.40 o 
   4  -4   5       33.37       38.42      2.89 o 
   5  -4   5        0.53        0.56      0.99 o 
   6  -4   5        0.09        1.92      1.32 o 
  -5  -3   5        1.64        4.26      2.38 o 
  -4  -3   5       26.79       27.73      1.47 o 
  -3  -3   5      130.89      132.08      3.25 o 
  -2  -3   5      268.71      261.84      5.08 o 
  -1  -3   5      521.52      508.24      9.81 o 
   0  -3   5      100.38       97.19      2.42 o 
   1  -3   5      139.57      178.21      2.15 o 
   2  -3   5      170.93      168.74      2.18 o 
   3  -3   5       30.85       26.00      1.15 o 
   4  -3   5      129.08      126.49      5.79 o 
   5  -3   5       28.83       37.77      2.28 o 
   6  -3   5       16.40       17.65      2.06 o 
  -5  -2   5       19.28       15.82      1.80 o 
  -4  -2   5      149.11      155.91      6.44 o 
  -3  -2   5      284.51      261.83      4.80 o 
  -2  -2   5     1322.40     1475.85      7.34 o 
  -1  -2   5       70.91       59.57      2.39 o 
   0  -2   5        8.18        2.70      0.37 o 
   1  -2   5        5.71        5.41      0.94 o 
   2  -2   5      290.23      312.06      3.19 o 
   3  -2   5      131.35      116.37      2.53 o 
   4  -2   5      138.72      127.23      3.70 o 
   5  -2   5       38.95       41.68      2.20 o 
   6  -2   5       18.04       18.27      1.80 o 
  -5  -1   5        2.07        1.55      1.06 o 
  -4  -1   5      218.52      230.71      6.62 o 
  -3  -1   5       56.60       52.92      1.67 o 
  -2  -1   5      583.23      535.98      4.62 o 
  -1  -1   5      450.77      553.56      4.08 o 
   0  -1   5      598.88      673.14      4.08 o 
   1  -1   5      379.73      354.85      2.77 o 
   2  -1   5       67.61       57.26      1.57 o 
   3  -1   5      362.49      338.35      3.93 o 
   4  -1   5       62.03       65.01      2.09 o 
   5  -1   5        1.96        1.90      1.03 o 
   6  -1   5        0.59        1.25      1.57 o 
  -6   0   5       16.20       16.66      2.11 o 
  -5   0   5       26.43       24.83      2.09 o 
  -4   0   5        3.18        5.72      0.85 o 
  -3   0   5       24.94       22.17      1.86 o 
  -2   0   5      835.46      836.00      6.11 o 
  -1   0   5       22.07       15.48      0.77 o 
   0   0   5      666.05      566.25      8.34 o 
   1   0   5      840.31      726.74      4.79 o 
   2   0   5       24.50       16.96      0.90 o 
   3   0   5       42.20       46.34      2.26 o 
   4   0   5      200.19      202.37      5.06 o 
   5   0   5       81.42       80.83      3.23 o 
  -6   1   5        3.21        1.84      1.22 o 
  -5   1   5      159.72      158.02     13.02 o 
  -4   1   5      174.25      181.32      5.31 o 
  -3   1   5        1.53        0.37      0.39 o 
  -2   1   5       25.98       21.74      0.83 o 
  -1   1   5        0.04        0.58      0.46 o 
   0   1   5       91.07       91.86      1.46 o 
   1   1   5        6.14        2.38      0.49 o 
   2   1   5      606.48      563.32      4.03 o 
   3   1   5      212.89      199.15      4.54 o 
   4   1   5      259.03      279.99      9.88 o 
   5   1   5        2.82        2.27      0.70 o 
  -6   2   5        1.05       -0.45      1.20 o 
  -5   2   5        0.59        1.32      1.26 o 
  -4   2   5       11.45       10.76      1.49 o 
  -3   2   5       37.53       36.27      4.14 o 
  -2   2   5       26.49       30.50      1.18 o 
  -1   2   5       52.43       55.67      1.22 o 
   0   2   5     2460.95     2562.62     32.04 o 
   1   2   5      116.65      137.50      3.06 o 
   2   2   5       30.09       32.54      2.20 o 
   3   2   5        6.97        7.01      1.36 o 
   4   2   5        8.72        5.49      0.99 o 
   5   2   5       67.86       69.46     10.18 o 
  -6   3   5       36.53       37.68      3.01 o 
  -5   3   5        3.17        1.37      1.38 o 
  -4   3   5      175.14      179.47      4.98 o 
  -3   3   5        0.12        1.80      1.11 o 
  -2   3   5       48.37       44.39      1.90 o 
  -1   3   5      146.71      172.34      2.31 o 
   0   3   5        2.20        2.13      1.03 o 
   1   3   5       93.12      109.07      2.41 o 
   2   3   5       47.69       44.19      2.55 o 
   3   3   5       84.78       92.43      4.34 o 
   4   3   5       39.61       45.73      3.53 o 
   5   3   5        9.02        7.52      1.83 o 
  -6   4   5       19.43       19.74      2.99 o 
  -5   4   5       39.05       44.74      2.89 o 
  -4   4   5       81.40       88.58      8.16 o 
  -3   4   5       13.48       13.86      1.41 o 
  -2   4   5       16.12       12.88      1.09 o 
  -1   4   5      162.79      154.63      2.26 o 
   0   4   5       92.05       85.22      1.70 o 
   1   4   5      556.40      644.81      7.38 o 
   2   4   5       85.80      108.15      4.42 o 
   3   4   5        9.63       15.45      1.48 o 
   4   4   5       50.57       43.25      3.37 o 
   5   4   5        9.80        6.98      1.81 o 
  -5   5   5        0.23        1.26      1.27 o 
  -4   5   5       12.20       15.73      1.75 o 
  -3   5   5       45.46       52.98      3.31 o 
  -2   5   5      199.52      202.45      3.81 o 
  -1   5   5      135.78      140.04      2.46 o 
   0   5   5      286.64      262.76      5.70 o 
   1   5   5        2.44        5.95      0.91 o 
   2   5   5        4.15        4.55      1.03 o 
   3   5   5       28.87       38.83      3.21 o 
   4   5   5       26.58       29.13      2.81 o 
  -5   6   5        1.49        2.16      0.92 o 
  -4   6   5       22.15       25.38      2.61 o 
  -3   6   5        1.30        1.00      0.85 o 
  -2   6   5        2.09        2.46      0.91 o 
  -1   6   5        0.22        1.80      0.89 o 
   0   6   5        9.73        7.87      0.70 o 
   1   6   5      132.72      136.21      8.90 o 
   2   6   5       16.08       21.14      2.21 o 
   3   6   5        0.72        0.43      1.06 o 
   4   6   5        4.34        4.07      1.56 o 
  -5   7   5        1.86        0.72      0.85 o 
  -4   7   5        4.32        6.41      1.32 o 
  -3   7   5       92.51       96.02      4.57 o 
  -2   7   5      165.97      168.45      7.66 o 
  -1   7   5      291.80      310.64      9.69 o 
   0   7   5       16.41       10.58      1.98 o 
   1   7   5        2.00        0.25      1.26 o 
   2   7   5        0.06        0.63      1.26 o 
   3   7   5       34.61       34.99      3.37 o 
  -4   8   5        0.11       -0.38      0.80 o 
  -3   8   5       31.99       32.62      2.51 o 
  -2   8   5       10.70        7.50      0.89 o 
  -1   8   5       45.56       36.96      1.63 o 
   0   8   5        1.16        0.93      1.14 o 
   1   8   5       63.12       71.60      5.24 o 
   2   8   5        2.74        4.87      1.36 o 
   3   8   5       12.54       12.42      2.27 o 
  -4   9   5        0.05        1.44      1.15 o 
  -3   9   5       13.19       14.64      1.57 o 
  -2   9   5        3.13        3.28      1.04 o 
  -1   9   5        0.02        3.91      1.35 o 
   0   9   5        0.31        1.56      2.37 o 
   1   9   5       17.44       21.61      1.99 o 
   2   9   5        0.19        2.81      1.59 o 
  -3  10   5        3.05        4.21      1.36 o 
  -2  10   5       11.58       13.71      2.30 o 
  -1  10   5        4.90        2.37      2.93 o 
   0  10   5        5.65        1.86      1.24 o 
   1  10   5        2.03        1.43      1.45 o 
   1 -11   6        1.69        3.42      2.56 o 
   2 -11   6        0.16       -1.45      1.45 o 
  -1 -10   6       21.22       19.85      2.46 o 
   0 -10   6       11.74        8.66      1.73 o 
   1 -10   6       10.98        9.31      1.34 o 
   2 -10   6        3.16        2.59      1.41 o 
   3 -10   6       16.57       15.10      3.16 o 
  -2  -9   6        1.48        2.50      1.21 o 
  -1  -9   6        6.09        2.05      2.04 o 
   0  -9   6        8.11        7.39      0.87 o 
   1  -9   6        8.12        7.42      1.09 o 
   2  -9   6       64.18       70.28      2.61 o 
   3  -9   6       51.09       45.00      2.45 o 
   4  -9   6        0.17        2.46      1.73 o 
  -3  -8   6       24.30       27.24      4.73 o 
  -2  -8   6       10.86       11.02      1.46 o 
  -1  -8   6        6.68        7.81      1.38 o 
   0  -8   6       74.54       76.23      3.95 o 
   1  -8   6       19.08       15.62      1.08 o 
   2  -8   6      101.96      101.42      2.48 o 
   3  -8   6        1.34        1.75      0.75 o 
   4  -8   6        4.33        5.06      1.88 o 
  -3  -7   6        1.53        1.29      1.41 o 
  -2  -7   6        0.02        0.32      1.76 o 
  -1  -7   6       18.79       18.39      1.42 o 
   0  -7   6      252.52      270.18      8.24 o 
   1  -7   6      113.23      108.87      2.66 o 
   2  -7   6      103.27      109.54      3.60 o 
   3  -7   6       34.86       30.73      2.62 o 
   4  -7   6        5.35        5.09      0.89 o 
   5  -7   6        1.84       -0.68      1.77 o 
  -4  -6   6       24.58       23.25      2.38 o 
  -3  -6   6       22.57       22.74      1.99 o 
  -2  -6   6      102.90      112.53      6.20 o 
  -1  -6   6        0.72        1.28      0.59 o 
   0  -6   6        3.31        2.09      0.64 o 
   1  -6   6       24.01       25.94      1.32 o 
   2  -6   6      160.01      159.60      3.61 o 
   3  -6   6      209.71      234.95      8.21 o 
   4  -6   6      163.42      181.46      8.21 o 
   5  -6   6        6.27        4.83      1.83 o 
  -4  -5   6        1.38        1.17      1.15 o 
  -3  -5   6        0.22        1.27      1.05 o 
  -2  -5   6       86.68       87.17      2.73 o 
  -1  -5   6      179.03      189.58      4.05 o 
   0  -5   6      188.60      180.50      4.85 o 
   1  -5   6       12.74       18.10      1.48 o 
   2  -5   6       82.32      104.46      2.95 o 
   3  -5   6       14.75       12.28      1.22 o 
   4  -5   6        5.09        3.68      0.94 o 
   5  -5   6        2.59        6.71      1.32 o 
  -5  -4   6        0.07        1.98      1.81 o 
  -4  -4   6       24.14       24.45      2.45 o 
  -3  -4   6       11.35       10.84      1.47 o 
  -2  -4   6       23.32       23.85      1.45 o 
  -1  -4   6      141.53      126.97      2.17 o 
   0  -4   6      339.15      315.93      9.38 o 
   1  -4   6        2.99        3.61      2.32 o 
   2  -4   6       51.01       34.31      1.38 o 
   3  -4   6       42.03       51.54      1.84 o 
   4  -4   6       58.51       56.36      2.03 o 
   5  -4   6       26.31       26.68      2.03 o 
  -5  -3   6       11.99       19.19      3.39 o 
  -4  -3   6       70.75       72.38      2.21 o 
  -3  -3   6      196.77      223.12      5.38 o 
  -2  -3   6      135.95      125.81      2.38 o 
  -1  -3   6      333.74      350.18      5.01 o 
   0  -3   6      369.20      371.22      3.24 o 
   1  -3   6       42.05       61.20      1.38 o 
   2  -3   6       84.06       81.08      1.72 o 
   3  -3   6      228.18      252.04      4.25 o 
   4  -3   6      170.83      193.75      7.09 o 
   5  -3   6       62.68       53.68      2.34 o 
  -5  -2   6        4.25        3.71      1.14 o 
  -4  -2   6        5.87        7.10      1.08 o 
  -3  -2   6        2.32        2.33      0.88 o 
  -2  -2   6      324.62      345.69      3.48 o 
  -1  -2   6     1634.65     1658.53     13.36 o 
   0  -2   6     1044.62     1014.10      9.90 o 
   1  -2   6       39.58       68.13      1.18 o 
   2  -2   6      409.10      443.13      3.50 o 
   3  -2   6       29.13       29.46      1.38 o 
   4  -2   6       16.00       15.22      1.31 o 
   5  -2   6       13.07       14.57      1.24 o 
  -5  -1   6       12.55       12.75      2.90 o 
  -4  -1   6      193.65      187.48      5.60 o 
  -3  -1   6       33.07       25.81      1.17 o 
  -2  -1   6      167.88      149.41      3.65 o 
  -1  -1   6      677.85      711.24      6.73 o 
   0  -1   6      407.74      426.36      3.22 o 
   1  -1   6       37.34       27.67      0.91 o 
   2  -1   6      259.36      221.93      2.55 o 
   3  -1   6      284.46      265.58      4.37 o 
   4  -1   6      165.76      164.55      5.03 o 
   5  -1   6        0.56        0.84      0.68 o 
  -5   0   6        0.39        1.02      1.19 o 
  -4   0   6      228.56      256.50      9.25 o 
  -3   0   6      275.09      281.46      4.50 o 
  -2   0   6      388.68      453.42      5.93 o 
  -1   0   6        9.54        4.80      0.47 o 
   0   0   6      301.31      252.47      2.52 o 
   1   0   6       98.82       78.32      1.53 o 
   2   0   6       15.70       17.78      1.16 o 
   3   0   6      249.23      221.41      3.88 o 
   4   0   6      115.61      109.90      5.35 o 
   5   0   6        3.94        3.10      0.77 o 
  -6   1   6        3.68        1.71      2.84 o 
  -5   1   6        0.63        2.89      2.54 o 
  -4   1   6        2.25        3.50      1.44 o 
  -3   1   6        0.59        0.73      0.73 o 
  -2   1   6       69.75       65.75      2.92 o 
  -1   1   6      242.16      226.61      2.73 o 
   0   1   6      170.53      140.70      2.12 o 
   1   1   6     1179.83     1145.34      7.63 o 
   2   1   6      155.98      128.40      2.06 o 
   3   1   6      165.43      164.71      7.14 o 
   4   1   6       37.72       36.48      1.77 o 
   5   1   6       46.60       46.54      2.57 o 
  -6   2   6        2.57        1.21      1.27 o 
  -5   2   6       69.75       71.38      3.51 o 
  -4   2   6      225.27      237.77      8.61 o 
  -3   2   6        0.41        0.14      1.28 o 
  -2   2   6       31.12       31.50      1.04 o 
  -1   2   6       33.82       32.70      1.05 o 
   0   2   6      353.60      352.75      4.11 o 
   1   2   6       73.36       77.54      1.80 o 
   2   2   6      190.00      195.98      4.04 o 
   3   2   6      984.03     1015.62     14.47 o 
   4   2   6        2.77        3.91      0.93 o 
   5   2   6        9.78        6.16      1.17 o 
  -6   3   6       23.59       18.33      2.11 o 
  -5   3   6        0.05        0.52      1.18 o 
  -4   3   6       29.30       28.32      1.96 o 
  -3   3   6       78.69       93.08      3.18 o 
  -2   3   6       40.75       36.37      1.21 o 
  -1   3   6       15.50       20.13      2.62 o 
   0   3   6      128.07      132.94      2.75 o 
   1   3   6      252.12      233.03      3.67 o 
   2   3   6      145.20      181.32      5.36 o 
   3   3   6        0.86        1.95      0.78 o 
   4   3   6        0.82        1.01      1.04 o 
   5   3   6       12.71       10.35      1.75 o 
  -5   4   6        0.12        1.55      1.29 o 
  -4   4   6        0.51        0.60      1.22 o 
  -3   4   6       11.95       14.18      1.68 o 
  -2   4   6       16.20       13.40      0.84 o 
  -1   4   6      156.16      172.68      3.96 o 
   0   4   6      500.50      554.16      4.46 o 
   1   4   6       15.46       17.79      0.82 o 
   2   4   6       20.04       24.75      2.13 o 
   3   4   6        0.06        0.77      1.04 o 
   4   4   6       16.13       17.44      1.97 o 
  -5   5   6       28.94       28.20      2.51 o 
  -4   5   6       47.28       46.56      3.04 o 
  -3   5   6       84.84       81.15      3.22 o 
  -2   5   6       93.39       94.18      3.78 o 
  -1   5   6       30.39       27.57      1.69 o 
   0   5   6        0.93        3.00      0.57 o 
   1   5   6       28.04       25.00      3.44 o 
   2   5   6       74.97       84.25      9.85 o 
   3   5   6      115.96      123.92      5.07 o 
   4   5   6       25.76       24.31      2.84 o 
  -5   6   6        1.76        2.58      0.81 o 
  -4   6   6       13.14       14.91      2.99 o 
  -3   6   6        7.53        6.06      1.49 o 
  -2   6   6       35.38       28.25      2.21 o 
  -1   6   6      670.38      667.10     12.79 o 
   0   6   6        3.36        1.91      0.46 o 
   1   6   6       40.92       57.99      3.40 o 
   2   6   6       12.06       11.96      1.80 o 
   3   6   6        1.33        2.08      0.78 o 
   4   6   6        0.22        2.06      1.34 o 
  -5   7   6        4.68        1.66      1.30 o 
  -4   7   6        0.01        0.99      1.57 o 
  -3   7   6        2.74        2.96      0.97 o 
  -2   7   6       25.75       32.68      2.19 o 
  -1   7   6       10.69       15.85      1.27 o 
   0   7   6       50.62       37.49      2.99 o 
   1   7   6       14.36       11.60      1.43 o 
   2   7   6        0.15        0.09      1.20 o 
   3   7   6       18.95       20.46      2.65 o 
  -4   8   6       12.81       10.75      1.79 o 
  -3   8   6        2.59        2.14      0.81 o 
  -2   8   6        2.15        2.06      1.02 o 
  -1   8   6        8.25       10.68      1.21 o 
   0   8   6       30.45       25.84      2.27 o 
   1   8   6        0.80        1.59      0.66 o 
   2   8   6        2.95        3.16      0.90 o 
   3   8   6        0.78       -1.52      1.95 o 
  -4   9   6        0.36        1.07      1.17 o 
  -3   9   6        3.02        2.75      1.16 o 
  -2   9   6        6.62        4.47      1.09 o 
  -1   9   6       41.54       39.46      4.78 o 
   0   9   6        3.78        4.17      0.98 o 
   1   9   6        7.06       12.04      1.60 o 
   2   9   6        0.72        1.28      0.67 o 
  -3  10   6        0.69        2.74      1.93 o 
  -2  10   6        1.18        4.76      2.04 o 
  -1  10   6        0.00        0.51      1.83 o 
   0  10   6        3.96        4.82      1.02 o 
   1  10   6        0.13       -0.23      1.20 o 
  -1 -10   7        0.02       -0.45      2.10 o 
   0 -10   7       12.58       11.87      2.34 o 
   1 -10   7        1.05        3.77      1.11 o 
   2 -10   7        0.89        1.12      1.51 o 
   3 -10   7       21.21       25.04      3.28 o 
  -2  -9   7       19.87       18.55      2.37 o 
  -1  -9   7       17.41       18.31      3.66 o 
   0  -9   7       28.31       27.56      1.52 o 
   1  -9   7       32.22       29.21      2.05 o 
   2  -9   7       12.56       11.07      1.58 o 
   3  -9   7       15.92       17.93      2.10 o 
   4  -9   7        1.93        0.39      1.52 o 
  -3  -8   7       12.01       13.97      1.94 o 
  -2  -8   7       28.48       30.27      2.40 o 
  -1  -8   7       15.57       14.06      1.75 o 
   0  -8   7        8.27        7.53      1.09 o 
   1  -8   7        1.63        1.16      0.66 o 
   2  -8   7      134.09      147.58      5.00 o 
   3  -8   7       94.36       95.94      3.95 o 
   4  -8   7       15.48       14.89      2.39 o 
  -3  -7   7        2.04        2.84      1.74 o 
  -2  -7   7        9.18       10.14      1.06 o 
  -1  -7   7       46.60       55.38      2.72 o 
   0  -7   7       99.53      108.90      4.64 o 
   1  -7   7        1.75        0.69      0.58 o 
   2  -7   7      124.66      129.11      4.55 o 
   3  -7   7       11.46        8.39      1.54 o 
   4  -7   7       10.34       11.60      1.63 o 
   5  -7   7       17.62       14.54      2.35 o 
  -4  -6   7       19.48       21.81      3.91 o 
  -3  -6   7        1.18        3.20      1.22 o 
  -2  -6   7       13.55       13.29      1.70 o 
  -1  -6   7       22.08       20.48      1.27 o 
   0  -6   7       75.40       75.45      3.80 o 
   1  -6   7      266.63      286.62      7.45 o 
   2  -6   7        0.25        0.34      0.65 o 
   3  -6   7       34.98       36.24      1.84 o 
   4  -6   7       21.46       24.68      2.31 o 
   5  -6   7        0.17        1.11      1.71 o 
  -4  -5   7       24.67       23.18      2.03 o 
  -3  -5   7       18.57       22.62      2.19 o 
  -2  -5   7        3.37        4.58      0.77 o 
  -1  -5   7      389.72      427.83     10.03 o 
   0  -5   7       38.06       48.52      2.32 o 
   1  -5   7       73.94       52.97      1.45 o 
   2  -5   7        1.08        0.87      0.85 o 
   3  -5   7       89.83       99.11      3.09 o 
   4  -5   7      100.74      104.72      2.96 o 
   5  -5   7       46.83       39.09      3.62 o 
  -5  -4   7        0.03        1.89      1.82 o 
  -4  -4   7        3.98        4.21      0.99 o 
  -3  -4   7        7.25        6.70      0.96 o 
  -2  -4   7       98.38      105.72      3.26 o 
  -1  -4   7      133.55      128.13      3.42 o 
   0  -4   7       28.14       32.76      0.98 o 
   1  -4   7       48.78       58.42      2.11 o 
   2  -4   7       21.52       34.15      1.66 o 
   3  -4   7        4.37        6.36      0.91 o 
   4  -4   7       36.03       26.86      1.43 o 
   5  -4   7        6.55        6.54      2.17 o 
  -5  -3   7        6.97        4.35      2.00 o 
  -4  -3   7       51.64       50.86      2.22 o 
  -3  -3   7        0.50        3.10      1.98 o 
  -2  -3   7       64.82       65.70      1.94 o 
  -1  -3   7       39.20       40.42      1.87 o 
   0  -3   7      489.71      527.71      5.42 o 
   1  -3   7       50.51       46.01      2.22 o 
   2  -3   7        3.67        3.28      0.51 o 
   3  -3   7      112.20      110.93      2.74 o 
   4  -3   7        2.25        3.19      1.40 o 
   5  -3   7        3.93        1.53      0.99 o 
  -5  -2   7        9.22       15.22      2.87 o 
  -4  -2   7       40.69       50.98      4.41 o 
  -3  -2   7      350.99      388.42      6.55 o 
  -2  -2   7       23.20       20.12      1.15 o 
  -1  -2   7       12.13       14.67      1.56 o 
   0  -2   7      298.13      279.37      4.03 o 
   1  -2   7        0.40        1.62      0.95 o 
   2  -2   7       48.64       42.82      1.18 o 
   3  -2   7      244.76      270.99      5.12 o 
   4  -2   7      276.86      284.95      5.91 o 
   5  -2   7       69.51       71.89      2.96 o 
  -5  -1   7       57.04       52.39      6.62 o 
  -4  -1   7       97.99       93.95      2.75 o 
  -3  -1   7       72.22       79.01      2.78 o 
  -2  -1   7        4.75       10.21      0.90 o 
  -1  -1   7      426.63      379.09      5.94 o 
   0  -1   7      467.80      443.19      3.49 o 
   1  -1   7      300.14      282.81      2.58 o 
   2  -1   7      388.33      350.78      3.65 o 
   3  -1   7      131.32      143.45      3.85 o 
   4  -1   7        0.82        2.29      0.87 o 
   5  -1   7        1.12        1.25      0.72 o 
  -5   0   7        0.20       -0.68      1.15 o 
  -4   0   7        8.53        9.30      1.52 o 
  -3   0   7      519.46      530.12      8.89 o 
  -2   0   7        7.11        5.89      0.92 o 
  -1   0   7       89.74       98.69      2.56 o 
   0   0   7      435.50      437.20      4.34 o 
   1   0   7      116.14      140.78      1.92 o 
   2   0   7      124.49       95.47      1.88 o 
   3   0   7      393.02      395.37      7.79 o 
   4   0   7       18.94       16.17      1.19 o 
   5   0   7        8.88        7.42      0.99 o 
  -5   1   7        1.03        0.70      1.19 o 
  -4   1   7       97.87      100.40      4.61 o 
  -3   1   7      132.36      129.47      5.11 o 
  -2   1   7       78.99       80.34      1.68 o 
  -1   1   7        5.31        6.16      0.70 o 
   0   1   7        0.98        4.52      0.49 o 
   1   1   7      423.79      412.77      3.39 o 
   2   1   7      116.68      111.75      3.14 o 
   3   1   7      243.49      234.53      6.61 o 
   4   1   7      177.85      166.47      3.72 o 
   5   1   7        2.18        1.42      1.16 o 
  -5   2   7        4.27        2.98      1.49 o 
  -4   2   7       63.43       68.04      3.50 o 
  -3   2   7       12.90       18.09      2.45 o 
  -2   2   7       23.56       24.86      1.10 o 
  -1   2   7       35.51       41.49      2.89 o 
   0   2   7      723.47      788.31     10.72 o 
   1   2   7      414.42      438.54      4.35 o 
   2   2   7        2.98        3.63      0.90 o 
   3   2   7      109.68       96.68      2.75 o 
   4   2   7        0.72        0.46      1.01 o 
   5   2   7        0.44        0.86      0.87 o 
  -5   3   7       26.87       28.38      2.21 o 
  -4   3   7       18.71       24.10      4.54 o 
  -3   3   7      124.95      142.57      4.35 o 
  -2   3   7       11.12       10.63      0.76 o 
  -1   3   7      172.12      181.08      2.51 o 
   0   3   7        4.36        0.90      0.44 o 
   1   3   7       53.85       40.74      2.20 o 
   2   3   7      101.79      129.98      3.94 o 
   3   3   7      163.87      158.36      6.20 o 
   4   3   7       67.93       62.74      4.34 o 
   5   3   7        1.12       -0.03      1.13 o 
  -5   4   7        0.18        0.70      1.28 o 
  -4   4   7       11.43       12.60      1.78 o 
  -3   4   7        8.37       12.25      1.68 o 
  -2   4   7       25.80       20.57      1.99 o 
  -1   4   7       11.35       11.44      1.14 o 
   0   4   7      218.99      270.52      3.50 o 
   1   4   7       68.70       85.36      3.86 o 
   2   4   7        0.33        2.36      1.20 o 
   3   4   7       19.28       23.41      2.10 o 
   4   4   7        0.63       -0.50      1.10 o 
  -5   5   7        2.97        2.85      1.40 o 
  -4   5   7        4.79        5.62      2.94 o 
  -3   5   7       35.89       34.80      2.74 o 
  -2   5   7       38.54       43.29      2.96 o 
  -1   5   7       68.89       53.57      2.22 o 
   0   5   7      280.51      291.60      5.77 o 
   1   5   7      157.21      182.82      5.75 o 
   2   5   7        2.36        0.37      0.73 o 
   3   5   7        9.98        8.89      1.64 o 
   4   5   7        0.01        1.21      0.99 o 
  -5   6   7        1.12        0.03      1.30 o 
  -4   6   7       80.35       77.24      7.95 o 
  -3   6   7       55.76       52.93      3.61 o 
  -2   6   7       92.67      103.79      6.32 o 
  -1   6   7      471.17      516.67     17.05 o 
   0   6   7       11.87       18.03      1.21 o 
   1   6   7        2.76        0.96      1.11 o 
   2   6   7       24.20       16.84      1.73 o 
   3   6   7       21.09       20.11      2.23 o 
  -5   7   7        2.52        2.29      1.83 o 
  -4   7   7        0.01        0.10      0.93 o 
  -3   7   7       44.27       48.87      3.47 o 
  -2   7   7       45.10       33.65      2.62 o 
  -1   7   7        0.08       -0.30      0.53 o 
   0   7   7       58.66       55.70      3.65 o 
   1   7   7       19.54       21.58      2.42 o 
   2   7   7        0.56        0.44      0.76 o 
   3   7   7        1.17        3.35      1.19 o 
  -4   8   7       19.45       18.52      4.08 o 
  -3   8   7        8.54       10.86      1.75 o 
  -2   8   7        0.18       -0.65      0.86 o 
  -1   8   7        0.01        1.07      0.82 o 
   0   8   7       11.42        7.20      2.32 o 
   1   8   7        1.15        2.76      1.29 o 
   2   8   7        4.07        5.02      1.31 o 
  -3   9   7       13.46       12.35      1.54 o 
  -2   9   7        0.03        1.82      1.86 o 
  -1   9   7        0.75        0.03      0.78 o 
   0   9   7        0.79        1.07      3.09 o 
   1   9   7        6.96       10.70      2.54 o 
  -2  10   7        6.78        8.23      2.94 o 
  -1  10   7        2.23        4.80      2.00 o 
   0  10   7       50.52       68.32      5.19 o 
  -1 -10   8        2.80        2.09      2.06 o 
   0 -10   8        0.06        0.56      1.89 o 
   1 -10   8        0.68        1.85      1.00 o 
   2 -10   8        1.58        0.06      0.97 o 
  -2  -9   8        9.40       11.55      2.94 o 
  -1  -9   8       22.13       25.24      4.06 o 
   0  -9   8       17.53       13.97      1.95 o 
   1  -9   8       16.91       16.48      1.92 o 
   2  -9   8        0.05        0.14      1.00 o 
   3  -9   8       11.23        8.80      3.90 o 
  -3  -8   8        1.81        0.89      1.95 o 
  -2  -8   8        0.53        0.54      1.09 o 
  -1  -8   8        5.15        4.47      0.76 o 
   0  -8   8       26.56       27.86      1.96 o 
   1  -8   8       48.66       44.56      2.62 o 
   2  -8   8       28.23       27.24      2.01 o 
   3  -8   8       71.39       74.53      5.17 o 
   4  -8   8       55.38       64.48      8.13 o 
  -3  -7   8       17.64       15.79      2.44 o 
  -2  -7   8        5.22        4.81      0.80 o 
  -1  -7   8       70.22       67.84      2.33 o 
   0  -7   8      258.52      289.25      6.32 o 
   1  -7   8       10.85        9.75      1.19 o 
   2  -7   8       26.43       24.58      2.03 o 
   3  -7   8       34.95       42.32      4.75 o 
   4  -7   8        0.87        2.79      1.40 o 
  -4  -6   8        0.28        1.54      1.15 o 
  -3  -6   8        1.19        1.95      2.13 o 
  -2  -6   8        4.25        3.62      1.05 o 
  -1  -6   8       19.66       23.33      1.60 o 
   0  -6   8       49.25       51.33      2.34 o 
   1  -6   8      179.76      203.11      5.33 o 
   2  -6   8        4.30        2.49      1.12 o 
   3  -6   8       16.08       14.87      1.63 o 
   4  -6   8        0.41        0.81      1.11 o 
   5  -6   8        4.98        3.54      1.77 o 
  -4  -5   8       12.16       10.99      2.31 o 
  -3  -5   8       58.51       64.40      2.37 o 
  -2  -5   8        9.22        5.46      1.08 o 
  -1  -5   8       43.62       39.24      1.81 o 
   0  -5   8        0.94        1.41      0.57 o 
   1  -5   8       17.30       18.14      3.07 o 
   2  -5   8      212.82      245.45      5.88 o 
   3  -5   8       40.39       46.39      2.78 o 
   4  -5   8        4.38        4.24      1.58 o 
   5  -5   8       12.64       11.39      2.87 o 
  -4  -4   8       26.73       29.27      1.75 o 
  -3  -4   8       12.54       12.78      1.18 o 
  -2  -4   8       21.97       26.67      2.44 o 
  -1  -4   8      284.17      277.75      6.12 o 
   0  -4   8      496.58      567.03     15.66 o 
   1  -4   8       38.01       32.06      1.90 o 
   2  -4   8       27.50       28.84      1.76 o 
   3  -4   8       38.04       48.55      1.72 o 
   4  -4   8       71.25       70.64      4.08 o 
   5  -4   8        8.87       10.93      2.20 o 
  -5  -3   8        3.49        2.82      1.80 o 
  -4  -3   8       39.13       36.37      1.83 o 
  -3  -3   8        2.18        0.81      0.77 o 
  -2  -3   8        3.51        6.88      0.74 o 
  -1  -3   8      198.48      198.45      5.30 o 
   0  -3   8        0.09        1.02      1.15 o 
   1  -3   8      212.85      244.65      8.13 o 
   2  -3   8       19.90       25.50      3.46 o 
   3  -3   8      137.72      121.16      3.41 o 
   4  -3   8        4.31        2.23      1.25 o 
   5  -3   8       10.20       12.90      1.56 o 
  -5  -2   8       10.48       11.84      2.20 o 
  -4  -2   8        3.72        6.08      1.07 o 
  -3  -2   8      329.31      319.23      5.57 o 
  -2  -2   8        0.74        1.96      0.60 o 
  -1  -2   8        6.14       12.71      1.20 o 
   0  -2   8       60.22       67.27      2.31 o 
   1  -2   8        4.98        7.41      0.98 o 
   2  -2   8       49.24       42.98      2.32 o 
   3  -2   8      141.46      157.04      3.28 o 
   4  -2   8       69.69       67.05      2.04 o 
   5  -2   8        2.89        1.92      0.92 o 
  -5  -1   8        7.95        1.88      3.26 o 
  -4  -1   8        0.66        2.75      0.89 o 
  -3  -1   8        0.01       -0.13      0.69 o 
  -2  -1   8      395.12      424.82      6.16 o 
  -1  -1   8      300.35      297.94      4.03 o 
   0  -1   8       88.10       56.13      1.88 o 
   1  -1   8      423.09      422.63      9.00 o 
   2  -1   8        3.69        3.56      0.74 o 
   3  -1   8      136.04      129.54      3.00 o 
   4  -1   8       67.72       62.13      2.06 o 
   5  -1   8      106.23      111.15      2.87 o 
  -5   0   8       52.26       50.61      2.74 o 
  -4   0   8       56.62       50.80      2.54 o 
  -3   0   8       36.74       30.48      3.18 o 
  -2   0   8        9.21       12.43      0.85 o 
  -1   0   8        0.60        1.74      0.64 o 
   0   0   8       85.28       81.70      1.50 o 
   1   0   8      176.30      142.80      3.15 o 
   2   0   8       70.81       65.63      2.01 o 
   3   0   8      760.37      818.42     12.60 o 
   4   0   8        1.45        1.55      0.69 o 
   5   0   8        1.47        1.40      1.06 o 
  -5   1   8        0.02        1.22      1.17 o 
  -4   1   8       14.85       13.88      1.70 o 
  -3   1   8       84.14       91.05      2.49 o 
  -2   1   8        0.12        0.55      0.58 o 
  -1   1   8      248.42      238.82      4.31 o 
   0   1   8       23.51       19.83      1.60 o 
   1   1   8       58.28       50.67      1.55 o 
   2   1   8      120.12      106.38      2.35 o 
   3   1   8       10.12       12.74      1.05 o 
   4   1   8       85.48       79.80      2.69 o 
   5   1   8       14.53       14.20      2.03 o 
  -5   2   8        3.82        2.97      1.26 o 
  -4   2   8       16.20       18.06      2.58 o 
  -3   2   8        1.10        1.41      1.08 o 
  -2   2   8       57.63       70.24      1.86 o 
  -1   2   8       89.75       90.79      2.99 o 
   0   2   8      170.90      183.02      2.42 o 
   1   2   8      247.18      224.02      3.08 o 
   2   2   8        0.58        1.30      0.73 o 
   3   2   8       79.11       84.50      3.38 o 
   4   2   8       67.47       64.85      3.75 o 
   5   2   8        1.80        0.97      1.06 o 
  -5   3   8       54.63       60.20      3.18 o 
  -4   3   8       28.47       30.98      2.11 o 
  -3   3   8       11.64       10.28      1.56 o 
  -2   3   8       47.15       51.67      1.84 o 
  -1   3   8        0.08        0.28      0.64 o 
   0   3   8       47.97       61.91      2.05 o 
   1   3   8      325.27      382.77      7.30 o 
   2   3   8      147.39      168.18      4.83 o 
   3   3   8        5.57        4.09      0.97 o 
   4   3   8       28.60       26.19      2.62 o 
  -5   4   8        0.55        2.03      1.30 o 
  -4   4   8       36.88       41.11      5.55 o 
  -3   4   8       19.07       22.74      2.21 o 
  -2   4   8       28.92       31.25      1.39 o 
  -1   4   8      170.71      188.88      4.85 o 
   0   4   8      123.32      136.61      9.50 o 
   1   4   8        4.41        2.76      0.91 o 
   2   4   8       32.17       37.93      2.52 o 
   3   4   8       21.66       24.82      2.48 o 
   4   4   8       22.64       22.53      4.01 o 
  -5   5   8        7.90        6.14      1.36 o 
  -4   5   8        2.88        0.84      1.17 o 
  -3   5   8        3.43        0.84      0.94 o 
  -2   5   8        0.09       -0.06      1.07 o 
  -1   5   8       96.45      100.61      3.72 o 
   0   5   8      178.12      183.96      4.29 o 
   1   5   8       90.64       90.18      3.96 o 
   2   5   8        0.05        0.92      0.82 o 
   3   5   8        0.21        0.48      1.02 o 
   4   5   8        4.60        0.89      1.00 o 
  -5   6   8        0.12        1.87      0.97 o 
  -4   6   8        0.10        0.58      0.66 o 
  -3   6   8       89.26       84.08      4.16 o 
  -2   6   8        3.89        4.66      0.65 o 
  -1   6   8       78.71       56.83      2.44 o 
   0   6   8       16.36        7.25      0.84 o 
   1   6   8        1.38        1.23      0.82 o 
   2   6   8       72.91       61.85      3.59 o 
   3   6   8        1.08        0.54      1.07 o 
  -4   7   8        1.39       -0.23      1.08 o 
  -3   7   8        4.01        2.00      0.67 o 
  -2   7   8       67.42       59.24      3.31 o 
  -1   7   8        0.13        0.18      0.49 o 
   0   7   8      101.79      114.83     12.16 o 
   1   7   8        0.07        0.67      1.26 o 
   2   7   8        0.05        0.79      1.39 o 
   3   7   8        5.48        4.07      1.32 o 
  -4   8   8        0.20        0.29      1.16 o 
  -3   8   8        7.17        8.96      1.34 o 
  -2   8   8       13.77       15.16      2.57 o 
  -1   8   8       11.73        8.90      1.97 o 
   0   8   8        9.44       11.25      2.99 o 
   1   8   8        0.11       -0.70      1.06 o 
   2   8   8        6.98        6.01      1.92 o 
  -3   9   8       21.31       23.24      3.18 o 
  -2   9   8        2.53        5.63      2.31 o 
  -1   9   8        3.28        1.21      1.43 o 
   0   9   8       11.12       12.93      2.94 o 
   1   9   8        7.05        7.78      1.66 o 
  -1  10   8        5.31        3.03      2.03 o 
   0 -10   9        0.49        3.30      2.27 o 
   1 -10   9        4.41        7.27      2.10 o 
   2 -10   9       32.80       29.48      2.22 o 
  -1  -9   9        7.68        5.96      3.32 o 
   0  -9   9        6.42        5.92      1.01 o 
   1  -9   9        3.23        3.27      1.14 o 
   2  -9   9        0.10       -0.30      1.02 o 
   3  -9   9        8.00        7.12      2.17 o 
  -2  -8   9        8.65       11.70      2.61 o 
  -1  -8   9       29.71       25.26      2.54 o 
   0  -8   9        7.53        7.17      1.64 o 
   1  -8   9      178.51      181.82      4.55 o 
   2  -8   9        3.80        4.67      1.34 o 
   3  -8   9       10.65        9.40      2.46 o 
   4  -8   9        1.04       -0.48      1.67 o 
  -3  -7   9       27.71       22.29      3.66 o 
  -2  -7   9        0.58        0.98      0.55 o 
  -1  -7   9        0.93        1.26      0.76 o 
   0  -7   9        6.93        6.33      1.49 o 
   1  -7   9        0.12        0.46      1.05 o 
   2  -7   9      136.58      138.19      9.55 o 
   3  -7   9      161.73      181.32      7.24 o 
   4  -7   9       25.08       19.40      1.97 o 
  -3  -6   9        5.04        6.87      1.08 o 
  -2  -6   9       43.25       44.13      2.49 o 
  -1  -6   9       29.33       30.55      1.77 o 
   0  -6   9       24.84       27.97      2.04 o 
   1  -6   9      229.53      245.58      8.72 o 
   2  -6   9        7.26        8.20      1.47 o 
   3  -6   9        9.05       11.02      1.62 o 
   4  -6   9        1.63        4.13      1.40 o 
   5  -6   9        4.72        4.39      1.85 o 
  -4  -5   9        0.12        0.74      1.08 o 
  -3  -5   9        0.02        1.35      1.31 o 
  -2  -5   9       18.34       16.75      1.54 o 
  -1  -5   9        0.11        0.56      2.04 o 
   0  -5   9      279.86      315.50     10.95 o 
   1  -5   9       13.87       17.39      1.59 o 
   2  -5   9        0.99        2.83      1.21 o 
   3  -5   9       39.01       38.78      3.92 o 
   4  -5   9        1.07        1.86      1.08 o 
   5  -5   9        5.69        6.31      2.42 o 
  -4  -4   9       19.47       22.19      2.41 o 
  -3  -4   9       38.45       41.21      1.82 o 
  -2  -4   9       21.67       21.25      1.40 o 
  -1  -4   9       23.01       22.19      2.09 o 
   0  -4   9        0.01        0.32      0.70 o 
   1  -4   9        0.16        1.39      1.56 o 
   2  -4   9      193.23      230.81      5.71 o 
   3  -4   9       80.67      109.33      6.02 o 
   4  -4   9      115.08       95.98      4.91 o 
   5  -4   9       19.38       17.15      3.38 o 
  -4  -3   9        1.07        1.90      0.84 o 
  -3  -3   9        0.08        0.47      1.75 o 
  -2  -3   9       48.45       62.43      2.20 o 
  -1  -3   9      536.78      540.86      9.73 o 
   0  -3   9      271.84      253.67     10.11 o 
   1  -3   9      156.73      152.05      3.94 o 
   2  -3   9       26.50       29.36      1.79 o 
   3  -3   9        7.33        9.87      1.32 o 
   4  -3   9        2.40        4.95      2.32 o 
   5  -3   9        5.12        4.81      1.38 o 
  -5  -2   9       10.71        5.46      2.53 o 
  -4  -2   9        1.92        0.50      0.83 o 
  -3  -2   9      142.62      134.02      5.42 o 
  -2  -2   9       29.69       25.04      2.11 o 
  -1  -2   9        0.03        0.14      0.58 o 
   0  -2   9      223.00      215.05      6.85 o 
   1  -2   9       38.52       31.86      1.73 o 
   2  -2   9      116.65      116.09      3.62 o 
   3  -2   9       48.05       51.99      1.77 o 
   4  -2   9       65.10       58.80      2.79 o 
   5  -2   9        3.99        0.88      1.38 o 
  -5  -1   9        1.42        1.92      1.21 o 
  -4  -1   9      141.42      151.55      7.76 o 
  -3  -1   9        0.65        0.05      0.68 o 
  -2  -1   9       24.47       20.27      1.38 o 
  -1  -1   9       65.00       55.75      1.96 o 
   0  -1   9        4.70        7.28      2.35 o 
   1  -1   9        4.25        5.86      1.48 o 
   2  -1   9       50.84       42.98      2.43 o 
   3  -1   9      109.82      105.58      2.65 o 
   4  -1   9       63.20       67.05      2.45 o 
   5  -1   9        9.43       11.18      1.67 o 
  -5   0   9        1.15        2.28      1.20 o 
  -4   0   9       10.74       11.05      2.61 o 
  -3   0   9        2.28        1.70      0.77 o 
  -2   0   9      102.92      101.62      3.90 o 
  -1   0   9      187.11      171.90      3.30 o 
   0   0   9      592.49      589.07     22.87 o 
   1   0   9      345.78      325.88      3.37 o 
   2   0   9       23.13       18.75      1.03 o 
   3   0   9        3.99        1.07      0.67 o 
   4   0   9        2.07        0.97      0.80 o 
   5   0   9        9.45        7.97      2.23 o 
  -5   1   9       28.25       27.64      2.24 o 
  -4   1   9       36.36       37.97      2.51 o 
  -3   1   9      116.50      114.34      2.65 o 
  -2   1   9        1.89        1.14      0.67 o 
  -1   1   9       28.56       30.47      1.76 o 
   0   1   9       77.64       76.55      3.71 o 
   1   1   9       21.19       23.77      1.17 o 
   2   1   9      881.40      911.50     15.44 o 
   3   1   9       30.04       24.41      2.78 o 
   4   1   9       36.12       34.14      1.72 o 
   5   1   9        0.21        0.81      1.06 o 
  -5   2   9        5.53        3.33      1.98 o 
  -4   2   9       66.10       73.69      3.58 o 
  -3   2   9       18.53       21.65      1.90 o 
  -2   2   9        7.39       11.05      0.94 o 
  -1   2   9        5.36        6.54      0.70 o 
   0   2   9      251.29      231.03      4.09 o 
   1   2   9        3.58        8.55      0.83 o 
   2   2   9        1.56        0.40      0.40 o 
   3   2   9       36.87       36.52      2.75 o 
   4   2   9        4.33        4.42      1.36 o 
  -5   3   9        2.73        7.38      2.27 o 
  -4   3   9        1.29        0.58      1.30 o 
  -3   3   9        2.43        3.06      0.82 o 
  -2   3   9        2.95        3.60      0.65 o 
  -1   3   9      301.22      350.27     13.02 o 
   0   3   9       11.31       15.21      1.61 o 
   1   3   9       74.05       78.18      3.49 o 
   2   3   9       27.46       21.51      1.55 o 
   3   3   9       16.59       16.17      1.91 o 
   4   3   9       12.16       11.91      1.82 o 
  -5   4   9        5.89        3.78      1.78 o 
  -4   4   9       97.34       90.38      5.17 o 
  -3   4   9       48.95       54.58      4.13 o 
  -2   4   9       23.74       23.16      1.41 o 
  -1   4   9        7.95       10.95      0.96 o 
   0   4   9        4.11        4.61      0.78 o 
   1   4   9       23.79       24.97      1.84 o 
   2   4   9      152.09      154.17      6.36 o 
   3   4   9       45.48       49.93      3.34 o 
   4   4   9       42.02       43.68      5.96 o 
  -5   5   9        0.63       -0.34      1.26 o 
  -4   5   9        0.99        0.65      3.18 o 
  -3   5   9       29.93       33.49      2.81 o 
  -2   5   9      273.20      264.00      8.47 o 
  -1   5   9       10.60       14.89      1.36 o 
   0   5   9       41.15       62.66      3.52 o 
   1   5   9       34.15       43.78      2.89 o 
   2   5   9        0.01        1.21      0.94 o 
   3   5   9       11.62        4.57      1.19 o 
  -4   6   9        1.21        1.96      1.03 o 
  -3   6   9        8.32        4.57      1.31 o 
  -2   6   9       97.08      119.08      3.49 o 
  -1   6   9        1.86       -0.14      0.52 o 
   0   6   9       71.51       66.97      3.93 o 
   1   6   9        3.93        4.49      1.30 o 
   2   6   9        1.72        1.72      1.06 o 
   3   6   9        6.68        8.47      1.96 o 
  -4   7   9        0.85        1.05      1.44 o 
  -3   7   9        5.15        7.27      1.54 o 
  -2   7   9       47.23       53.59      3.00 o 
  -1   7   9        1.70        0.97      0.68 o 
   0   7   9        3.56        1.00      1.16 o 
   1   7   9        5.93        3.50      0.83 o 
   2   7   9        7.13        5.16      1.41 o 
  -3   8   9        2.81        1.56      0.66 o 
  -2   8   9        6.59        4.13      1.60 o 
  -1   8   9       21.83       18.73      3.97 o 
   0   8   9       28.23       35.53      3.78 o 
   1   8   9        0.02       -0.07      0.73 o 
   2   8   9        0.35        0.48      1.22 o 
  -3   9   9        1.03        3.00      1.08 o 
  -2   9   9        8.61       15.49      3.22 o 
  -1   9   9        1.04        0.43      1.05 o 
   0   9   9       13.22       14.20      2.98 o 
   1   9   9       25.71       20.72      6.01 o 
  -1  -9  10        0.30        1.92      2.13 o 
   0  -9  10        2.50        1.61      1.03 o 
   1  -9  10        0.53        1.03      1.13 o 
   2  -9  10       40.40       42.43      4.65 o 
   3  -9  10       45.07       41.20      2.83 o 
  -2  -8  10       12.27       12.77      2.90 o 
  -1  -8  10       19.73       18.07      2.29 o 
   0  -8  10        0.08        1.32      0.71 o 
   1  -8  10       34.00       32.85      3.60 o 
   2  -8  10        2.64        1.83      1.20 o 
   3  -8  10        0.01        1.44      1.26 o 
  -3  -7  10        3.31        2.80      2.08 o 
  -2  -7  10        2.23        0.95      0.51 o 
  -1  -7  10       13.26       13.74      2.31 o 
   0  -7  10       88.49       94.74      5.78 o 
   1  -7  10        0.02        0.85      1.09 o 
   2  -7  10       84.06       96.13      3.64 o 
   3  -7  10       17.78       20.92      2.22 o 
   4  -7  10        0.32        0.72      1.09 o 
  -3  -6  10        1.04        2.07      1.94 o 
  -2  -6  10       12.79       11.54      1.70 o 
  -1  -6  10       70.00       79.05      4.93 o 
   0  -6  10       33.71       33.66      2.93 o 
   1  -6  10       14.95       14.38      1.59 o 
   2  -6  10       28.94       31.74      2.24 o 
   3  -6  10       55.63       57.35      2.74 o 
   4  -6  10       72.55       65.16      3.45 o 
  -4  -5  10        0.03        1.11      1.10 o 
  -3  -5  10       10.36       10.56      1.16 o 
  -2  -5  10        7.28        8.79      1.15 o 
  -1  -5  10       14.88       23.44      2.34 o 
   0  -5  10       44.51       45.58      6.61 o 
   1  -5  10      114.00      129.10      4.00 o 
   2  -5  10       14.18       13.56      1.66 o 
   3  -5  10        2.74        4.23      1.24 o 
   4  -5  10        2.32        1.18      1.63 o 
  -4  -4  10        1.19        1.34      0.87 o 
  -3  -4  10        5.71        4.52      0.91 o 
  -2  -4  10        5.11        5.07      0.85 o 
  -1  -4  10        8.37        6.01      2.13 o 
   0  -4  10      130.57      135.44      8.15 o 
   1  -4  10      124.93      136.98      4.11 o 
   2  -4  10       52.29       52.13      2.50 o 
   3  -4  10        3.87        4.07      1.50 o 
   4  -4  10        5.19        2.50      1.28 o 
   5  -4  10        0.01        0.38      1.57 o 
  -4  -3  10       68.43       68.03      3.04 o 
  -3  -3  10        0.32        1.02      0.74 o 
  -2  -3  10       13.54       14.43      1.23 o 
  -1  -3  10      219.59      220.37      5.66 o 
   0  -3  10       42.13       40.12      3.52 o 
   1  -3  10       12.71       13.52      1.75 o 
   2  -3  10       72.29       83.05      3.24 o 
   3  -3  10      251.41      276.90      7.51 o 
   4  -3  10       46.90       54.98      7.04 o 
   5  -3  10       25.70       19.99      4.05 o 
  -4  -2  10        2.07        0.70      1.06 o 
  -3  -2  10        0.00        0.40      0.79 o 
  -2  -2  10        7.50        8.79      0.93 o 
  -1  -2  10      114.29      105.22      2.56 o 
   0  -2  10      504.82      517.32      9.80 o 
   1  -2  10      166.70      172.75     10.13 o 
   2  -2  10       42.45       50.75      2.39 o 
   3  -2  10        4.74        6.74      1.46 o 
   4  -2  10        0.98       -0.16      1.02 o 
   5  -2  10        0.18        0.66      1.00 o 
  -5  -1  10        6.68        5.03      1.47 o 
  -4  -1  10       33.58       32.54      2.51 o 
  -3  -1  10       80.47       84.61      3.23 o 
  -2  -1  10       83.54       76.50      2.13 o 
  -1  -1  10       10.45        9.42      1.96 o 
   0  -1  10       13.87        2.31      1.61 o 
   1  -1  10       34.32       27.68      1.73 o 
   2  -1  10      175.39      180.84      4.73 o 
   3  -1  10        3.45        6.19      0.86 o 
   4  -1  10       20.79       22.65      3.06 o 
   5  -1  10        8.90        8.84      1.40 o 
  -5   0  10        4.66        3.85      1.37 o 
  -4   0  10        7.97       10.34      1.59 o 
  -3   0  10        4.90        5.65      0.81 o 
  -2   0  10       81.80       80.10      2.85 o 
  -1   0  10        3.03        2.58      0.84 o 
   0   0  10       31.38       28.04      2.89 o 
   1   0  10       25.12       25.79      1.07 o 
   2   0  10        6.00        9.00      0.85 o 
   3   0  10      228.46      206.12      5.38 o 
   4   0  10       57.12       52.44      3.55 o 
   5   0  10        0.03        0.34      1.35 o 
  -5   1  10        8.12        5.08      1.43 o 
  -4   1  10       21.92       21.12      1.92 o 
  -3   1  10        0.88        0.90      0.94 o 
  -2   1  10        2.34        2.17      1.53 o 
  -1   1  10      338.86      372.61     17.67 o 
   0   1  10      542.31      586.62     29.39 o 
   1   1  10        1.52        0.06      0.66 o 
   2   1  10       32.74       30.02      1.29 o 
   3   1  10       10.37        9.08      2.06 o 
   4   1  10       11.05        9.42      1.16 o 
  -5   2  10        0.53        0.46      1.21 o 
  -4   2  10       35.15       39.29      2.50 o 
  -3   2  10       60.91       63.99      4.21 o 
  -2   2  10      169.19      174.52      4.78 o 
  -1   2  10        6.13        9.34      1.02 o 
   0   2  10        0.58       -0.38      0.90 o 
   1   2  10        0.32        1.27      0.91 o 
   2   2  10       11.63       10.96      1.10 o 
   3   2  10      173.31      174.42      4.30 o 
   4   2  10        9.48        9.22      1.38 o 
  -5   3  10        0.23        1.61      1.29 o 
  -4   3  10        0.40        0.98      1.19 o 
  -3   3  10       55.41       56.84      3.92 o 
  -2   3  10        3.28        3.47      0.93 o 
  -1   3  10        0.53        0.29      0.75 o 
   0   3  10      112.82      122.46      2.99 o 
   1   3  10       28.10       23.85      1.44 o 
   2   3  10       10.43       12.61      1.77 o 
   3   3  10        2.37        3.99      1.95 o 
   4   3  10        0.17        0.52      1.09 o 
  -5   4  10        0.87        0.44      1.31 o 
  -4   4  10        1.11        0.95      1.41 o 
  -3   4  10        4.68        3.04      1.21 o 
  -2   4  10       15.41       19.63      1.40 o 
  -1   4  10      158.14      151.03      4.10 o 
   0   4  10      155.42      148.37      4.10 o 
   1   4  10        1.14        3.09      0.73 o 
   2   4  10       19.86       20.14      1.92 o 
   3   4  10        0.14        1.45      0.94 o 
   4   4  10        0.16        2.68      1.62 o 
  -4   5  10       74.03       58.55      4.07 o 
  -3   5  10        0.41        1.11      0.74 o 
  -2   5  10        4.27        5.23      0.98 o 
  -1   5  10       43.13       56.13      2.32 o 
   0   5  10       59.72       73.25      3.17 o 
   1   5  10       34.40       17.49      1.66 o 
   2   5  10        1.24        1.58      1.00 o 
   3   5  10       74.58       72.76      6.44 o 
  -4   6  10        1.02        2.41      1.28 o 
  -3   6  10       20.95       16.74      2.22 o 
  -2   6  10       37.93       48.02      3.24 o 
  -1   6  10       48.54       45.15      3.08 o 
   0   6  10       10.44       12.94      1.06 o 
   1   6  10       32.92       35.63      4.29 o 
   2   6  10        0.94        1.97      2.08 o 
   3   6  10        0.57        0.69      1.77 o 
  -4   7  10        4.09        1.13      1.62 o 
  -3   7  10        7.01        8.08      2.28 o 
  -2   7  10        4.86        3.05      1.04 o 
  -1   7  10        1.48        1.91      0.62 o 
   0   7  10        0.30        0.01      0.58 o 
   1   7  10       25.66       24.38      5.51 o 
   2   7  10        0.02        1.42      0.69 o 
  -3   8  10        0.00        0.98      1.44 o 
  -2   8  10        0.40       -0.10      0.86 o 
  -1   8  10        8.20        8.76      1.61 o 
   0   8  10        0.42        2.74      2.41 o 
   1   8  10        0.96        2.70      1.23 o 
  -2   9  10        1.01        3.84      1.98 o 
  -1   9  10       55.45       66.51      4.77 o 
   0   9  10        0.05        0.25      0.88 o 
   0  -9  11       28.27       21.18      3.00 o 
   1  -9  11        2.68        6.77      1.97 o 
   2  -9  11        4.19        4.93      1.83 o 
  -1  -8  11       24.67       25.34      5.17 o 
   0  -8  11        0.74        0.65      0.84 o 
   1  -8  11        0.14        1.08      1.32 o 
   2  -8  11       10.64       11.61      1.52 o 
   3  -8  11        9.07        9.15      1.73 o 
  -2  -7  11        6.11        6.09      2.20 o 
  -1  -7  11        0.72        1.14      1.04 o 
   0  -7  11      107.05      116.55      4.47 o 
   1  -7  11       15.02       18.79      1.96 o 
   2  -7  11        6.24        5.66      1.43 o 
   3  -7  11        0.01        0.68      1.10 o 
   4  -7  11        1.41        1.93      2.61 o 
  -3  -6  11        5.82        7.41      2.20 o 
  -2  -6  11        6.73        4.03      1.19 o 
  -1  -6  11       17.63       14.77      2.06 o 
   0  -6  11       11.11        9.45      1.95 o 
   1  -6  11       40.77       47.30      2.67 o 
   2  -6  11       95.28       98.38      3.47 o 
   3  -6  11       26.19       24.74      2.38 o 
   4  -6  11        8.22        8.97      1.76 o 
  -3  -5  11       11.90       11.02      1.47 o 
  -2  -5  11        5.79        7.77      1.29 o 
  -1  -5  11      113.19      115.46      5.47 o 
   0  -5  11      103.10      103.84      6.20 o 
   1  -5  11        0.73        0.46      1.25 o 
   2  -5  11       23.39       29.99      2.10 o 
   3  -5  11       74.42       77.51      3.52 o 
   4  -5  11       17.97       21.55      2.76 o 
  -4  -4  11        0.07        0.49      1.39 o 
  -3  -4  11        0.13        1.92      1.00 o 
  -2  -4  11        2.47        5.15      1.59 o 
  -1  -4  11        0.16       -1.06      1.06 o 
   0  -4  11      131.04      147.72      7.91 o 
   1  -4  11       40.55       40.75      6.06 o 
   2  -4  11       73.56       66.77      3.93 o 
   3  -4  11        7.27        4.87      3.09 o 
   4  -4  11        0.06        3.67      1.74 o 
  -4  -3  11       51.17       54.04      4.18 o 
  -3  -3  11        7.86        6.24      1.13 o 
  -2  -3  11       10.65        8.58      1.01 o 
  -1  -3  11        2.91        2.12      0.67 o 
   0  -3  11        2.26        1.55      1.14 o 
   1  -3  11      111.34      130.26      7.31 o 
   2  -3  11       56.68       67.73      3.41 o 
   3  -3  11       60.07       59.03      4.26 o 
   4  -3  11        0.15       -0.38      1.02 o 
  -4  -2  11        8.11        5.08      1.44 o 
  -3  -2  11       12.96       14.83      1.33 o 
  -2  -2  11       53.89       57.02      2.77 o 
  -1  -2  11      174.17      169.93      4.72 o 
   0  -2  11      395.88      423.39      9.75 o 
   1  -2  11        1.02        0.75      1.11 o 
   2  -2  11       90.54       86.63      3.26 o 
   3  -2  11       17.37       15.82      1.49 o 
   4  -2  11       54.84       56.46      5.37 o 
  -4  -1  11        1.48        1.03      1.29 o 
  -3  -1  11       25.02       22.81      1.37 o 
  -2  -1  11       59.53       54.70      1.84 o 
  -1  -1  11      153.29      151.77      3.44 o 
   0  -1  11      206.65      200.50      5.53 o 
   1  -1  11        6.31        6.78      1.03 o 
   2  -1  11      200.05      223.74      5.53 o 
   3  -1  11       45.83       54.67      2.58 o 
   4  -1  11        5.77        8.21      2.33 o 
  -5   0  11        0.03       -0.22      1.78 o 
  -4   0  11        3.26        3.03      1.32 o 
  -3   0  11       39.37       42.16      2.94 o 
  -2   0  11       96.37       93.31      2.43 o 
  -1   0  11       50.36       46.64      2.89 o 
   0   0  11        5.16        5.12      0.55 o 
   1   0  11      348.33      352.47      7.51 o 
   2   0  11       61.61       60.42      2.69 o 
   3   0  11       10.00        8.90      1.37 o 
   4   0  11       21.21       20.05      1.94 o 
  -5   1  11        3.01        3.75      1.50 o 
  -4   1  11        3.10        3.79      2.00 o 
  -3   1  11        8.25        9.90      1.27 o 
  -2   1  11        2.35        3.53      0.62 o 
  -1   1  11      192.63      205.58      4.76 o 
   0   1  11       11.10        8.83      1.11 o 
   1   1  11       39.67       36.20      1.46 o 
   2   1  11       24.85       28.14      1.67 o 
   3   1  11       28.12       26.33      1.58 o 
   4   1  11        5.88        4.62      2.06 o 
  -5   2  11        5.07        2.19      2.34 o 
  -4   2  11       40.54       42.03      2.94 o 
  -3   2  11       18.00       18.79      1.97 o 
  -2   2  11       55.30       66.41      2.57 o 
  -1   2  11        0.34       -0.13      0.63 o 
   0   2  11      103.85      130.51      5.66 o 
   1   2  11      199.96      206.80      4.39 o 
   2   2  11        0.39        0.66      0.64 o 
   3   2  11       35.63       33.26      3.25 o 
   4   2  11       19.84       20.30      3.92 o 
  -4   3  11        4.96        6.26      1.15 o 
  -3   3  11       17.52       17.50      2.52 o 
  -2   3  11      124.56      140.65      4.72 o 
  -1   3  11       35.01       37.53      2.09 o 
   0   3  11        7.84        5.98      0.68 o 
   1   3  11        5.65        7.83      0.90 o 
   2   3  11        0.02        0.36      0.65 o 
   3   3  11       42.19       41.63      2.67 o 
   4   3  11        0.01        0.90      1.83 o 
  -4   4  11        3.09        2.49      1.08 o 
  -3   4  11       60.33       52.33      3.84 o 
  -2   4  11        6.72        8.70      0.94 o 
  -1   4  11        9.00       10.67      1.38 o 
   0   4  11       35.16       38.68      4.00 o 
   1   4  11       58.28       57.69      4.86 o 
   2   4  11        0.21       -0.18      0.89 o 
   3   4  11        1.62        5.18      1.28 o 
  -4   5  11       10.88       13.18      2.21 o 
  -3   5  11       26.33       28.29      3.05 o 
  -2   5  11       25.53       19.72      1.56 o 
  -1   5  11       14.47        6.32      0.83 o 
   0   5  11        0.33        1.16      1.40 o 
   1   5  11       39.22       34.46      2.58 o 
   2   5  11        6.36        6.43      1.26 o 
   3   5  11        1.12        2.55      0.92 o 
  -4   6  11        0.03        1.62      1.53 o 
  -3   6  11       56.21       48.09      3.59 o 
  -2   6  11        0.03        1.41      0.93 o 
  -1   6  11       27.33       30.29      3.75 o 
   0   6  11       11.17       16.86      1.22 o 
   1   6  11        6.02        6.42      1.30 o 
   2   6  11        0.96        1.77      0.80 o 
  -3   7  11       14.16       12.80      2.20 o 
  -2   7  11        0.22        1.74      1.18 o 
  -1   7  11        0.39        0.98      0.62 o 
   0   7  11        1.91        1.30      0.72 o 
   1   7  11       11.69       11.59      1.52 o 
   2   7  11        2.65        1.62      1.01 o 
  -2   8  11        0.34        2.26      1.74 o 
  -1   8  11        0.13        2.43      1.82 o 
   0   8  11       29.83       32.11      5.50 o 
   1   8  11        0.07        1.44      1.00 o 
  -1  -8  12        2.93        2.61      0.94 o 
   0  -8  12        8.73        3.25      1.50 o 
   1  -8  12       24.45       21.71      2.34 o 
   2  -8  12       41.48       42.14      4.13 o 
  -2  -7  12       26.26       25.40      6.05 o 
  -1  -7  12        3.25        5.58      1.33 o 
   0  -7  12        9.10       13.62      2.94 o 
   1  -7  12       16.51       13.12      1.94 o 
   2  -7  12        4.88        4.31      1.45 o 
   3  -7  12       15.80       12.58      2.18 o 
  -3  -6  12        2.38        1.86      1.88 o 
  -2  -6  12        0.00        0.24      1.08 o 
  -1  -6  12       42.36       45.83      3.95 o 
   0  -6  12       10.93       10.98      1.58 o 
   1  -6  12       27.15       22.77      2.02 o 
   2  -6  12       20.55       16.87      1.83 o 
   3  -6  12        2.78        1.31      1.24 o 
   4  -6  12        1.12        0.85      1.16 o 
  -3  -5  12       17.16       17.22      2.33 o 
  -2  -5  12        0.72        1.46      0.95 o 
  -1  -5  12        0.17        0.05      0.93 o 
   0  -5  12        5.53        4.06      1.06 o 
   1  -5  12       13.42       16.51      1.88 o 
   2  -5  12       28.05       33.11      2.42 o 
   3  -5  12      111.47      104.56      8.63 o 
   4  -5  12       40.35       37.87      3.92 o 
  -3  -4  12        8.15        5.38      1.17 o 
  -2  -4  12       36.89       38.56      3.76 o 
  -1  -4  12       52.26       54.58      3.11 o 
   0  -4  12      145.62      146.93      5.05 o 
   1  -4  12       44.29       40.64      2.63 o 
   2  -4  12       26.99       28.95      2.13 o 
   3  -4  12        2.63        2.35      1.37 o 
   4  -4  12        0.30        2.34      1.19 o 
  -4  -3  12        1.48        1.48      1.60 o 
  -3  -3  12       10.74       10.40      1.69 o 
  -2  -3  12       36.49       31.28      4.33 o 
  -1  -3  12       12.17       14.97      1.68 o 
   0  -3  12       71.29       77.41      3.80 o 
   1  -3  12      135.04      144.03      5.92 o 
   2  -3  12        5.55       10.15      1.68 o 
   3  -3  12       14.70       17.13      1.97 o 
   4  -3  12        5.58        3.72      1.56 o 
  -4  -2  12        6.83        6.50      2.14 o 
  -3  -2  12        1.92        1.75      0.89 o 
  -2  -2  12       26.29       24.21      2.86 o 
  -1  -2  12       34.56       36.27      2.80 o 
   0  -2  12        1.46        1.01      0.84 o 
   1  -2  12        8.79        8.61      3.31 o 
   2  -2  12       44.94       47.55      2.62 o 
   3  -2  12       54.90       63.40      2.98 o 
   4  -2  12       18.23       24.48      2.08 o 
  -4  -1  12        0.28       -1.07      1.40 o 
  -3  -1  12        0.50        1.12      0.84 o 
  -2  -1  12       11.07       12.81      1.87 o 
  -1  -1  12      182.33      178.69      4.67 o 
   0  -1  12      422.12      440.81      7.80 o 
   1  -1  12       28.67       35.00      4.01 o 
   2  -1  12      108.40       95.43      6.41 o 
   3  -1  12        0.49       -0.73      1.01 o 
   4  -1  12       10.30       11.59      1.70 o 
  -4   0  12       10.23       13.28      2.12 o 
  -3   0  12       50.67       47.36      2.00 o 
  -2   0  12       13.84       10.56      1.05 o 
  -1   0  12        6.79        4.53      1.05 o 
   0   0  12        1.44        1.93      0.97 o 
   1   0  12      145.15      147.70      4.18 o 
   2   0  12       18.26       16.91      2.12 o 
   3   0  12       61.48       59.95      4.32 o 
   4   0  12        2.45        3.36      1.14 o 
  -4   1  12        0.35        2.37      1.48 o 
  -3   1  12       40.32       43.46      2.58 o 
  -2   1  12       13.33       14.14      1.35 o 
  -1   1  12       28.62       23.30      1.94 o 
   0   1  12        2.47        3.08      0.67 o 
   1   1  12       12.32        7.77      1.11 o 
   2   1  12       48.15       49.84      3.47 o 
   3   1  12        4.33        4.28      1.21 o 
   4   1  12        5.10        3.43      2.03 o 
  -4   2  12        0.18        0.40      1.90 o 
  -3   2  12       32.13       28.82      5.09 o 
  -2   2  12       69.98       78.04      2.96 o 
  -1   2  12      171.36      187.06      6.79 o 
   0   2  12       25.18       28.54      2.95 o 
   1   2  12        1.47        1.79      0.62 o 
   2   2  12        7.80        6.60      0.93 o 
   3   2  12        0.42        4.69      1.86 o 
   4   2  12       11.58        6.62      1.96 o 
  -4   3  12       45.76       39.53      6.18 o 
  -3   3  12       29.66       30.27      3.39 o 
  -2   3  12        6.36        2.98      0.76 o 
  -1   3  12        9.06       10.49      1.16 o 
   0   3  12       11.19        8.86      1.13 o 
   1   3  12       40.53       38.02      4.35 o 
   2   3  12       31.67       30.96      3.03 o 
   3   3  12       35.65       39.05      3.53 o 
  -4   4  12        5.18        5.41      1.49 o 
  -3   4  12       41.18       34.32      3.28 o 
  -2   4  12       23.85       22.30      3.52 o 
  -1   4  12       27.07       33.59      2.12 o 
   0   4  12        0.09        0.33      0.73 o 
   1   4  12       15.25       18.22      3.12 o 
   2   4  12        1.27        0.95      1.05 o 
   3   4  12        7.09       11.36      3.10 o 
  -4   5  12        5.50        2.50      1.23 o 
  -3   5  12       36.15       47.08      9.45 o 
  -2   5  12        7.93        4.98      1.20 o 
  -1   5  12        7.18        4.29      0.88 o 
   0   5  12        1.92        1.33      0.71 o 
   1   5  12        2.21        2.70      1.04 o 
   2   5  12       10.34       12.88      1.61 o 
  -3   6  12        0.08        0.18      0.72 o 
  -2   6  12        0.58        2.42      1.29 o 
  -1   6  12        0.03        0.87      0.66 o 
   0   6  12        1.90        0.99      0.93 o 
   1   6  12        0.46       -0.35      0.99 o 
   2   6  12        9.54        5.10      1.18 o 
  -3   7  12        0.51        0.79      1.05 o 
  -2   7  12        6.31        1.58      2.41 o 
  -1   7  12        9.80       11.75      2.78 o 
   0   7  12       12.47       15.00      2.46 o 
   1   7  12        1.78        2.70      1.12 o 
  -1   8  12       28.38       29.79      3.46 o 
   0  -8  13        2.88        2.10      1.30 o 
   1  -8  13        4.47        7.26      2.07 o 
   2  -8  13       11.37       14.72      2.29 o 
  -1  -7  13       17.03       15.27      2.64 o 
   0  -7  13        3.27        3.34      1.36 o 
   1  -7  13        0.51        3.81      2.57 o 
   2  -7  13       12.97       10.03      1.90 o 
   3  -7  13       35.75       30.20      4.03 o 
  -2  -6  13       12.06        8.34      2.07 o 
  -1  -6  13        3.90        5.16      0.76 o 
   0  -6  13       26.06       26.29      2.77 o 
   1  -6  13       22.39       19.40      2.19 o 
   2  -6  13        0.67        1.52      1.12 o 
   3  -6  13        1.89        1.13      2.12 o 
  -3  -5  13        1.53        1.26      1.46 o 
  -2  -5  13        1.04        1.91      0.76 o 
  -1  -5  13       15.54       18.03      2.33 o 
   0  -5  13       20.57       20.58      3.76 o 
   1  -5  13       38.95       39.08      2.42 o 
   2  -5  13       13.11       14.28      1.94 o 
   3  -5  13        3.98        3.52      1.60 o 
  -3  -4  13        9.23        8.68      2.19 o 
  -2  -4  13       11.34       11.67      1.97 o 
  -1  -4  13       26.01       23.57      2.61 o 
   0  -4  13        9.26        6.44      1.37 o 
   1  -4  13        0.36       -0.13      1.25 o 
   2  -4  13      108.20      113.34      3.90 o 
   3  -4  13       36.68       39.01      2.57 o 
   4  -4  13       33.69       27.05      2.21 o 
  -3  -3  13        6.88        7.79      1.77 o 
  -2  -3  13        0.28        1.02      0.88 o 
  -1  -3  13       74.86       85.95      3.98 o 
   0  -3  13       68.91       79.08      7.16 o 
   1  -3  13       52.70       54.19      3.73 o 
   2  -3  13       38.49       36.26      3.41 o 
   3  -3  13        5.49        4.93      1.49 o 
   4  -3  13        0.17       -0.59      1.05 o 
  -4  -2  13       11.90        5.86      2.05 o 
  -3  -2  13       27.20       24.55      2.74 o 
  -2  -2  13        1.69        1.72      0.56 o 
  -1  -2  13       10.69       11.82      1.63 o 
   0  -2  13        5.97        2.77      1.19 o 
   1  -2  13      188.27      190.62      5.93 o 
   2  -2  13        3.40        5.53      1.45 o 
   3  -2  13        0.01        0.64      1.08 o 
   4  -2  13       17.67       16.64      2.40 o 
  -4  -1  13        7.43       10.77      3.08 o 
  -3  -1  13        3.54        2.02      1.03 o 
  -2  -1  13       10.96        9.28      1.45 o 
  -1  -1  13       71.80       80.68      4.40 o 
   0  -1  13        8.51        6.92      1.09 o 
   1  -1  13       38.34       43.19      4.01 o 
   2  -1  13       23.64       26.84      2.85 o 
   3  -1  13       73.45       77.15      3.71 o 
   4  -1  13        9.42        5.64      1.32 o 
  -4   0  13        0.18        1.14      1.69 o 
  -3   0  13       28.13       22.29      1.97 o 
  -2   0  13       35.90       39.37      3.45 o 
  -1   0  13      139.27      148.04      8.29 o 
   0   0  13       90.43       90.64      5.06 o 
   1   0  13       14.38       14.76      1.83 o 
   2   0  13        0.48        1.28      1.07 o 
   3   0  13       12.92       15.44      4.34 o 
   4   0  13        1.34        1.14      2.23 o 
  -4   1  13        4.97        4.55      1.29 o 
  -3   1  13       28.85       28.55      6.02 o 
  -2   1  13       89.57       83.02      4.26 o 
  -1   1  13        0.69        0.07      0.37 o 
   0   1  13       90.92       91.82      3.68 o 
   1   1  13       12.72       10.22      1.44 o 
   2   1  13       19.37       20.90      2.72 o 
   3   1  13       19.34       14.78      3.03 o 
  -4   2  13        3.28        3.08      1.70 o 
  -3   2  13        6.42        2.54      1.23 o 
  -2   2  13        3.99        3.19      0.76 o 
  -1   2  13        2.23        3.69      1.19 o 
   0   2  13       28.92       33.60      1.72 o 
   1   2  13        0.32        1.54      0.66 o 
   2   2  13        0.87        0.60      0.72 o 
   3   2  13        4.87        7.07      2.93 o 
  -4   3  13        0.74        0.36      1.02 o 
  -3   3  13       26.66       27.47      5.88 o 
  -2   3  13        2.84        2.49      0.70 o 
  -1   3  13      137.50      140.96      3.68 o 
   0   3  13       43.15       38.77      1.97 o 
   1   3  13        1.43        1.68      0.84 o 
   2   3  13        2.75        3.23      1.93 o 
   3   3  13        0.01        1.00      1.89 o 
  -4   4  13        9.91        8.39      1.87 o 
  -3   4  13        7.24        7.44      1.63 o 
  -2   4  13       13.25       14.51      2.15 o 
  -1   4  13        6.33       10.69      1.11 o 
   0   4  13        5.51        1.82      0.83 o 
   1   4  13       12.48       15.18      2.33 o 
   2   4  13       22.60       16.66      2.88 o 
  -3   5  13        0.67        1.25      1.75 o 
  -2   5  13        5.84        6.86      1.22 o 
  -1   5  13        2.29        1.14      1.03 o 
   0   5  13       33.27       31.68      1.76 o 
   1   5  13        6.20        8.80      1.21 o 
   2   5  13        0.25       -1.37      1.66 o 
  -3   6  13        6.50        2.66      1.08 o 
  -2   6  13        0.81        0.43      1.33 o 
  -1   6  13        0.11        0.85      1.75 o 
   0   6  13       14.94       15.66      2.38 o 
   1   6  13        0.19        0.22      1.00 o 
  -2   7  13        0.66        1.96      1.69 o 
  -1   7  13        4.52        4.41      1.80 o 
   0   7  13       16.66       20.31      4.20 o 
  -1  -7  14        0.02       -1.09      1.99 o 
   0  -7  14        9.22        9.32      1.84 o 
   1  -7  14       12.37       13.83      2.64 o 
   2  -7  14       11.61        8.27      2.01 o 
  -1  -6  14       14.90       17.00      2.73 o 
   0  -6  14        1.60        1.91      0.81 o 
   1  -6  14        3.83        0.46      0.84 o 
   2  -6  14       12.34       10.77      1.98 o 
  -2  -5  14        4.88        4.67      1.07 o 
  -1  -5  14       10.54       12.67      1.79 o 
   0  -5  14        9.18        9.72      1.62 o 
   1  -5  14       29.09       28.42      2.98 o 
   2  -5  14       23.13       20.72      2.33 o 
   3  -5  14        4.13        5.10      1.42 o 
  -3  -4  14        8.58        7.01      1.33 o 
  -2  -4  14        5.25        3.49      1.53 o 
  -1  -4  14        0.44        2.23      0.86 o 
   0  -4  14       17.19       23.44      2.67 o 
   1  -4  14        1.33        1.99      2.15 o 
   2  -4  14       32.68       33.06      2.73 o 
   3  -4  14       19.52       17.63      3.19 o 
  -3  -3  14       13.68       16.77      2.37 o 
  -2  -3  14       23.69       24.13      2.38 o 
  -1  -3  14       36.03       35.50      2.88 o 
   0  -3  14       57.43       60.79      3.96 o 
   1  -3  14        1.71        1.35      1.08 o 
   2  -3  14       13.32       10.43      1.78 o 
   3  -3  14       18.09       20.85      2.39 o 
  -3  -2  14        4.60        2.05      1.36 o 
  -2  -2  14        1.58        2.39      1.09 o 
  -1  -2  14       35.74       38.01      3.37 o 
   0  -2  14       18.95       20.65      2.18 o 
   1  -2  14       16.41       16.90      2.08 o 
   2  -2  14       54.64       62.40      4.18 o 
   3  -2  14       35.94       40.93      2.73 o 
  -3  -1  14        9.44       10.26      2.89 o 
  -2  -1  14       16.34       12.33      1.37 o 
  -1  -1  14       18.91       17.64      2.00 o 
   0  -1  14       49.73       44.66      3.50 o 
   1  -1  14        0.06        3.46      1.63 o 
   2  -1  14        9.85       12.14      1.64 o 
   3  -1  14        0.73        1.13      1.10 o 
  -4   0  14        5.01        4.81      2.76 o 
  -3   0  14        0.47       -1.03      1.50 o 
  -2   0  14       10.74       11.37      1.68 o 
  -1   0  14       29.27       26.24      2.43 o 
   0   0  14      117.49      123.33      5.37 o 
   1   0  14       45.46       41.79      3.30 o 
   2   0  14        0.06        0.48      0.81 o 
   3   0  14        1.17        2.74      0.99 o 
  -4   1  14       12.92       12.38      2.95 o 
  -3   1  14        1.75        0.24      1.96 o 
  -2   1  14        1.58        1.23      1.06 o 
  -1   1  14       14.20       16.03      2.19 o 
   0   1  14       52.90       59.12      7.13 o 
   1   1  14       16.38       19.43      3.80 o 
   2   1  14       11.33       11.79      1.97 o 
   3   1  14        8.51        5.74      1.45 o 
  -3   2  14       27.38       28.92      3.46 o 
  -2   2  14       48.27       47.51      2.69 o 
  -1   2  14        2.16        0.86      1.05 o 
   0   2  14        1.34       -0.06      1.02 o 
   1   2  14        0.30        0.58      1.54 o 
   2   2  14        0.07        1.69      2.27 o 
   3   2  14        1.70        3.89      1.94 o 
  -3   3  14        0.32        0.41      1.07 o 
  -2   3  14        0.10        0.25      0.71 o 
  -1   3  14        1.44        2.16      0.79 o 
   0   3  14       14.99       14.36      1.95 o 
   1   3  14        0.68        2.83      1.08 o 
   2   3  14       19.86       31.69      3.42 o 
  -3   4  14        0.03        1.16      2.65 o 
  -2   4  14        5.65        2.15      1.01 o 
  -1   4  14        2.25        2.83      0.95 o 
   0   4  14        9.40        7.42      1.05 o 
   1   4  14       11.83       12.43      2.56 o 
   2   4  14        0.00        1.26      1.77 o 
  -3   5  14       13.82       12.87      3.10 o 
  -2   5  14       14.20       13.51      2.92 o 
  -1   5  14        1.26        3.11      1.44 o 
   0   5  14        1.15        0.74      0.68 o 
   1   5  14        0.50        3.87      2.24 o 
  -2   6  14        1.17        1.18      1.01 o 
  -1   6  14        0.84        1.05      1.42 o 
   0   6  14        0.01        0.34      1.19 o 
  -1  -6  15        1.24        2.11      1.17 o 
   0  -6  15        0.82        1.85      1.35 o 
   1  -6  15        1.41        0.99      1.14 o 
   2  -6  15       18.61       17.33      2.23 o 
  -1  -5  15       22.28       20.13      2.72 o 
   0  -5  15       19.22       19.18      2.14 o 
   1  -5  15        2.24        1.73      0.94 o 
   2  -5  15        4.92        1.69      1.31 o 
  -2  -4  15        5.01        3.92      1.03 o 
  -1  -4  15        9.30       13.82      1.77 o 
   0  -4  15       11.33        6.47      3.04 o 
   1  -4  15       26.49       22.78      2.55 o 
   2  -4  15        6.19        7.53      1.95 o 
   3  -4  15        1.97        2.98      1.34 o 
  -2  -3  15        2.96        2.43      0.99 o 
  -1  -3  15        0.56        2.40      1.67 o 
   0  -3  15        0.01        0.12      0.67 o 
   1  -3  15        0.02        1.19      0.97 o 
   2  -3  15        8.29       10.23      2.07 o 
   3  -3  15       45.18       49.89      3.61 o 
  -3  -2  15        4.75        0.34      1.69 o 
  -2  -2  15       12.49       12.87      1.81 o 
  -1  -2  15       29.40       30.14      2.96 o 
   0  -2  15       88.22       89.21      5.66 o 
   1  -2  15        0.53        1.85      1.12 o 
   2  -2  15       11.22        8.08      3.43 o 
   3  -2  15        3.07        3.62      1.25 o 
  -3  -1  15        0.04        2.26      1.87 o 
  -2  -1  15        0.67        0.41      1.06 o 
  -1  -1  15        3.58        3.41      0.77 o 
   0  -1  15       23.00       19.80      2.22 o 
   1  -1  15       16.43       15.12      2.22 o 
   2  -1  15       27.17       27.87      2.70 o 
   3  -1  15       11.21        8.14      1.39 o 
  -3   0  15        8.08        7.18      1.97 o 
  -2   0  15        4.53        5.32      2.27 o 
  -1   0  15        6.12        3.32      1.43 o 
   0   0  15       38.35       41.73      5.74 o 
   1   0  15        3.42        2.44      1.25 o 
   2   0  15        0.08       -0.05      1.04 o 
   3   0  15        5.92        5.40      1.37 o 
  -3   1  15        0.11        0.64      1.91 o 
  -2   1  15       13.64       11.40      1.47 o 
  -1   1  15       47.46       48.09      4.00 o 
   0   1  15        2.15        2.05      1.16 o 
   1   1  15       11.37       13.50      2.10 o 
   2   1  15        0.22        1.39      0.72 o 
   3   1  15        2.80        4.26      2.62 o 
  -2   2  15        0.04       -0.54      1.55 o 
  -1   2  15        2.71        2.87      1.10 o 
   0   2  15        5.43        2.84      0.94 o 
   1   2  15        8.10        5.95      1.51 o 
   2   2  15        6.13        6.37      2.09 o 
  -3   3  15        5.02        5.94      2.12 o 
  -2   3  15       28.88       31.45      3.87 o 
  -1   3  15        0.00       -0.77      0.96 o 
   0   3  15        6.90       12.13      1.95 o 
   1   3  15        0.30        1.15      0.50 o 
   2   3  15        3.16        6.19      2.68 o 
  -2   4  15        0.38        1.42      1.58 o 
  -1   4  15       19.20       18.37      1.79 o 
   0   4  15        0.03        0.25      0.91 o 
   1   4  15        1.16        2.24      1.72 o 
  -2   5  15        0.10        3.42      2.14 o 
   0   5  15        4.27        5.51      1.98 o 
   0  -5  16        4.36        4.03      1.15 o 
   1  -5  16        2.72        5.21      2.21 o 
  -1  -4  16       11.56       11.06      3.48 o 
   0  -4  16        4.43        3.66      1.51 o 
   1  -4  16       23.96       22.53      3.30 o 
   2  -4  16        4.89        5.05      1.69 o 
  -2  -3  16        0.19        0.96      0.76 o 
  -1  -3  16        0.44        0.84      1.08 o 
   0  -3  16       12.87       11.00      1.83 o 
   1  -3  16        5.06        4.59      2.60 o 
   2  -3  16        7.87        8.89      1.88 o 
  -2  -2  16        5.28        4.06      1.28 o 
  -1  -2  16        6.37        9.06      1.75 o 
   0  -2  16       24.57       32.28      3.24 o 
   1  -2  16        2.71        2.69      1.14 o 
   2  -2  16        5.47        4.50      2.15 o 
  -2  -1  16        8.21        7.97      1.83 o 
  -1  -1  16       25.52       25.00      2.65 o 
   0  -1  16        0.07        2.36      1.11 o 
   1  -1  16       26.54       22.12      2.61 o 
   2  -1  16       17.45       17.51      2.82 o 
  -2   0  16        9.81        8.58      1.54 o 
  -1   0  16        3.04        2.22      0.87 o 
   0   0  16        0.62        1.54      0.92 o 
   1   0  16        5.54        7.43      1.90 o 
   2   0  16        3.17        2.92      1.32 o 
  -2   1  16        3.44        2.53      2.69 o 
  -1   1  16       22.30       24.82      3.40 o 
   0   1  16        0.93        0.94      1.00 o 
   1   1  16        1.59        1.33      0.70 o 
   2   1  16        3.92        2.81      1.11 o 
  -2   2  16        6.56        2.75      1.97 o 
  -1   2  16       26.50       22.68      3.30 o 
   0   2  16        2.17        1.43      1.10 o 
   1   2  16       14.78       17.75      2.79 o 
   2   2  16        1.41        0.72      1.77 o 
  -2   3  16        9.44       14.94      3.05 o 
  -1   3  16        1.04        1.77      1.22 o 
   0   3  16        0.04        1.44      1.16 o 
   1   3  16        0.56        1.09      1.67 o 
   0   4  16        1.01        3.98      1.73 o 
  -1  -3  17        3.42        4.93      1.35 o 
   0  -3  17        0.19        1.78      2.19 o 
   1  -3  17       11.82       10.14      1.59 o 
  -1  -2  17        3.20        4.73      1.26 o 
   0  -2  17        0.00        1.35      1.34 o 
   1  -2  17        0.86        1.72      1.69 o 
  -1  -1  17       38.64       39.82      5.07 o 
   0  -1  17        0.23        0.48      1.18 o 
   1  -1  17        6.59        4.59      2.15 o 
  -1   0  17        2.13        1.84      0.85 o 
   0   0  17       17.23       14.02      2.52 o 
   1   0  17       11.32        6.90      1.20 o 
  -1   1  17        0.69        3.34      1.37 o 
   0   1  17        1.43        1.18      1.16 o 
   1   1  17        0.62        2.10      1.10 o 
  -1   2  17        4.05        3.11      1.25 o 
   0   2  17       10.22       13.39      3.06 o 
                                                 
